# Supplementary material for: Quasi-Targeted Metabonomics Reveals Metabolites Associated with Antioxidant Activity of Mesona chinensis Benth Cultivar Xiaoye
Source: Plants (Basel). 2025 May 23;14(11):1585. doi: 10.3390/plants14111585 (PMC12158099; doi:10.3390/plants14111585)
Supplement: Supplementary file 1 [file plants-14-01585-s001.zip › Table S1.xlsx]

## Sheet: Sheet1
ID	Name	Chinese name	Formula	Molecular Weight	RT [min]	Class I(English)	Class II(English)	Class I(Chinese)	Class II(Chinese)	CAS	HMDB ID	KEGG ID	Lipidmaps ID	all_A_1	all_A_2	all_A_3	all_B_1	all_B_2	all_B_3	all_C_1	all_C_2	all_C_3	all_D_1	all_D_2	all_D_3	all_QC1	all_QC2	all_QC3
Com_1_pos	Capsaicin	辣椒碱	C18H27NO3	305.41	11.071	Alkaloids and derivatives	Organic Amine Alkaloid	生物碱及其衍生物	有机胺类生物碱	404-86-4""	HMDB0002227	C06866	LMFA08020085	8761	8314	7521	11400	7586	6735	5420	7784	9641	7905	6303	12180	7774	9836	6467
Com_2_pos	Uridine	尿苷	C9H12N2O6	244.2	1.86	Nucleotide And Its Derivates	Nucleotide And Its Derivates	核苷酸及其衍生物	核苷酸及其衍生物	58-96-8""	HMDB0000296	C00299		4061000	4636000	5052000	3696000	3634000	4012000	3829000	4018000	3504000	4420000	5493000	3848000	2876000	3879000	3840000
Com_3_pos	Cytidine	胞苷	C9H13N3O5	243.22	1.029	Nucleotide And Its Derivates	Nucleotide And Its Derivates	核苷酸及其衍生物	核苷酸及其衍生物	65-46-3""	HMDB0000089	C00475		1039000	1289000	1061000	2622000	1802000	2482000	1761000	2082000	1917000	4268000	4271000	4727000	1844000	1769000	1892000
Com_5_pos	Cryptotanshinone	隐丹参酮	C19H20O3	296.36	12.919	Terpenoids	Diterpenoids	萜类	二萜	35825-57-1""	HMDB0035220			33537	32683	26777	20230	19930	25120	28640	25760	59150	10410	21580	12220	28310	9843	20980
Com_6_pos	Gramine	芦竹碱	C11H14N2	174.24	9.938	Alkaloids and derivatives	Indoles Alkaloids	生物碱及其衍生物	吲哚类生物碱	87-52-5""	HMDB0035762	C08304		44320	65080	66150	57990	57710	76110	62490	60500	54520	56370	65210	53800	100400	58940	56480
Com_7_pos	Limonin	柠檬苦素	C26H30O8	470.51	9.981	Terpenoids	Triterpenoids	萜类	三萜	1180-71-8""	HMDB0035921	C03514		55780	30840	41860	25280	12930	26220	9616	25563	25342	17903	8227	10500	6610	16490	21420
Com_8_pos	Osthole	蛇床子素	C15H16O3	244.29	11.929	Phenylpropanoids and polyketides	Coumarins and derivatives	苯丙素和聚酮化合物	香豆素及其衍生物	484-12-8""				21770	28500	53080	25040	23240	39030	23870	47510	15300	16720	18780	21490	26270	37540	33220
Com_9_pos	Phloretin	根皮素	C15H14O5	274.27	8.598	Flavonoids	Chalcones and dihydrochalcones	类黄酮	查尔酮和二氢查尔酮	60-82-2""	HMDB0003306	C00774	LMPK12120525	821500	921200	978400	552500	521700	482000	619900	635700	659400	446800	417900	242300	656700	617700	639600
Com_10_pos	Sclareolide	香紫苏内酯	C16H26O2	250.38	13.395	Organoheterocyclic compounds	Organoheterocyclic compounds	有机杂环化合物	有机杂环化合物	564-20-5""	HMDB0035293			17300	43650	17910	15580	10810	39220	176200	166300	134500	67760	39710	57870	56500	69740	70310
Com_11_pos	Tanshinone I	丹参酮 I	C18H12O3	276.29	12.815	Terpenoids	Diterpenoids	萜类	二萜	568-73-0""	HMDB0258714			9382	14320	10910	10463	11176	7962	6331	11160	6986	13190	12700	18480	10150	6717	10790
Com_12_pos	Hordenine	大麦芽碱	C10H15NO	165.23	2.834	Alkaloids and derivatives	Organic Amine Alkaloid	生物碱及其衍生物	有机胺类生物碱	539-15-1""	HMDB0004366	C06199		15000	9433	4046	7693	6949	9901	10570	9622	7272	8148	6426	12820	7602	6445	6575
Com_13_pos	Curcumol	莪术醇	C15H24O2	236.35	12.847	Terpenoids	Sesquiterpenoids	萜类	倍半萜	4871-97-0""	HMDB0038122			179300	150600	171600	125900	113300	77550	336700	352400	349500	374600	341600	353900	277000	289900	283900
Com_14_pos	Alizarin	1,2-二羟基蒽醌	C14H8O4	240.21	9.849	Organic Acid And Its Derivatives	Organic Acid And Its Derivatives	有机酸及其衍生物	有机酸及其衍生物	72-48-0""	HMDB0248144	C01474		23420	21670	21420	13580	17350	10590	23130	16290	20510	24810	14180	9821	16410	20410	20410
Com_15_pos	5-Aminolevulinic acid	5-氨基乙酰丙酸	C5H9NO3	131.13	0.872	Carbohydrates And Its Derivatives	Carbohydrates And Its Derivatives	糖类及其衍生物	糖类及其衍生物	106-60-5""	HMDB0001149	C00430		34880	21750	25310	31790	10680	15110	23810	17210	21430	28470	24090	26560	18670	37310	24550
Com_16_pos	Tryptamine	色胺	C10H12N2	160.22	5.205	Organoheterocyclic compounds	Indole And Its Derivatives	有机杂环化合物	吲哚及其衍生物	61-54-1""	HMDB0000303	C00398		141200	139300	131500	117700	115600	122600	86270	78040	86370	89750	94980	80720	130400	120000	119600
Com_17_pos	Umbelliferone	7-羟基香豆素	C9H6O3	162.14	6.855	Phenylpropanoids and polyketides	Coumarins and derivatives	苯丙素和聚酮化合物	香豆素及其衍生物	93-35-6""	HMDB0029865	C09315		672700	708500	815100	1031000	872100	882600	682400	677300	639900	527900	585100	385900	722200	774600	693700
Com_18_pos	Dihydrothymine	5,6-二氢胸腺嘧啶	C5H8N2O2	128.13	2.53	Nucleotide And Its Derivates	Nucleotide And Its Derivates	核苷酸及其衍生物	核苷酸及其衍生物	696-04-8""	HMDB0000079	C00906		93000	109500	113700	64540	41770	38400	61920	54070	64750	16650	26090	21740	52060	57860	60180
Com_19_pos	Isoferulic Acid	异阿魏酸	C10H10O4	194.18	7.008	Phenolic acids	Cinnamic acids and derivatives	酚酸类	肉桂酸及其衍生物	537-73-5""	HMDB0000955	C10470		131000	136100	112700	146600	142900	133200	108300	117100	134100	108500	89250	70420	102000	88670	136000
Com_20_pos	Sophoricoside	槐角苷	C21H20O10	432.38	7.038	Flavonoids	Isoflavonoids	类黄酮	异黄酮	152-95-4""			LMPK12050168	476600	480600	436900	578800	597100	495500	438000	507700	519300	197700	199900	200700	404400	450600	410100
Com_22_pos	Imperatorin	欧前胡素	C16H14O4	270.28	11.501	Phenylpropanoids and polyketides	Coumarins and derivatives	苯丙素和聚酮化合物	香豆素及其衍生物	482-44-0""	HMDB0034376	C09269		23920	14440	25160	18260	25870	21240	19850	19290	20050	24850	28520	19030	17940	23840	20420
Com_23_pos	6-Gingerol	6-姜酚	C17H26O4	294.39	10.748	Phenols And Its Derivatives	Phenols And Its Derivatives	酚类及其衍生物	酚类及其衍生物	23513-14-6""	HMDB0005783	C10462		930100	1379000	928800	810800	694100	767100	1323000	1195000	1141000	1247000	1068000	929500	1419000	1293000	1281000
Com_24_pos	Muscone	麝香酮	C16H30O	238.41	15.95	Organoheterocyclic compounds	Ketones	有机杂环化合物	酮类	541-91-3""	HMDB0034181			2053	8902	5898	3325	6533	6306	13510	10910	7581	3248	7214	6502	6100	5721	8490
Com_25_pos	Scopoletin	东莨菪内酯	C10H8O4	192.17	6.933	Phenylpropanoids and polyketides	Coumarins and derivatives	苯丙素和聚酮化合物	香豆素及其衍生物	92-61-5""	HMDB0034344	C01752		3396000	3043000	3170000	2801000	2499000	2516000	1305000	1176000	1226000	1308000	1197000	1151000	2026000	1929000	1780000
Com_26_pos	Protopine	原阿片碱	C20H19NO5	353.37	6.91	Alkaloids and derivatives	Isoquinolines Alkaloids	生物碱及其衍生物	异喹啉类生物碱	130-86-9""	HMDB0003920	C05189		12550	18809	20890	14833	17204	30000	12280	14800	7168	7403	35350	10490	10690	11230	11900
Com_28_pos	Bornyl acetate	乙酸龙脑酯	C12H20O2	196.29	9.209	Phenols And Its Derivatives	Phenols And Its Derivatives	酚类及其衍生物	酚类及其衍生物	76-49-3""	HMDB0303194	C11338		105600	96850	101100	49810	49850	43200	48430	48340	65060	61486	61489	56605	47530	55590	55800
Com_29_pos	(-)-Arctigenin	牛蒡子苷元	C21H24O6	372.41	9.652	Phenylpropanoids and polyketides	Lignans	苯丙素和聚酮化合物	木脂素类	7770-78-7""	HMDB0030087	C10545		11920	8096	7530	4950	5535	9779	10690	8636	6846	19380	20800	7249	6322	12200	4764
Com_30_pos	Betulonic acid	路路通酸	C30H46O3	454.68	11.061	Terpenoids	Triterpenoids	萜类	三萜	4481-62-3""	HMDB0249168			98990	94670	110700	90795	98818	74345	81778	75610	149200	96040	111100	88950	65120	81590	80850
Com_31_pos	Maltitol	麦芽糖醇	C12H24O11	344.31	0.914	Lipids	Fatty Acyls	脂质	脂肪酰类	585-88-6""	HMDB0002928			192000	167400	207700	214700	300400	145200	153600	177700	163600	122200	111100	115500	142700	171900	200700
Com_32_pos	3,4-Dihydroxybenzaldehyde	原儿茶醛	C7H6O3	138.12	5.306	Phenols And Its Derivatives	Phenols And Its Derivatives	酚类及其衍生物	酚类及其衍生物	139-85-5""	HMDB0059965	C16700		1242000	1222000	1332000	1410000	1450000	1023000	1069000	1329000	1179000	1364000	1394000	1284000	1475000	1199000	1326000
Com_34_pos	Flavone	黄酮	C15H10O2	222.24	10.783	Flavonoids	Flavones and Flavonols	类黄酮	黄酮和黄酮醇	525-82-6""	HMDB0003075	C15608	LMPK12110097	32800	14170	25460	12100	22990	20780	50670	23520	20910	18870	29190	15370	11780	17820	29030
Com_36_pos	Azelaic acid	壬二酸	C9H16O4	188.22	7.433	Organic Acid And Its Derivatives	Organic Acid And Its Derivatives	有机酸及其衍生物	有机酸及其衍生物	123-99-9""	HMDB0000784	C08261	LMFA01170054	88570	102500	95510	84030	63000	62100	80050	84830	81530	62040	73600	58620	64610	69520	75150
Com_37_pos	Oleic Acid	油酸	C18H34O2	282.46	11.53	Lipids	Fatty Acyls	脂质	脂肪酰类	112-80-1""	HMDB0000207	C00712	LMFA01030002	42880	49610	35180	53530	45830	45470	41480	57490	63240	58960	37620	47210	46370	46270	31200
Com_38_pos	Arctiin	牛蒡苷	C27H34O11	534.55	7.928	Phenylpropanoids and polyketides	Lignans	苯丙素和聚酮化合物	木脂素类	20362-31-6""	HMDB0248568	C16915		35030	40490	19170	25720	17840	23050	23660	6374	9657	22140	24450	10510	19510	26870	28150
Com_39_pos	Syringaldehyde	丁香醛	C9H10O4	182.17	6.897	Phenols And Its Derivatives	Phenols And Its Derivatives	酚类及其衍生物	酚类及其衍生物	134-96-3""	HMDB0258653			211700	243500	206300	135800	135000	123900	136400	102200	106300	238600	212300	240300	136200	152100	207500
Com_40_pos	Indole-3-acetic acid	1H-吲哚-3-乙酸	C10H9NO2	175.18	7.567	Phytohormones	Auxin	植物激素	生长素	87-51-4""	HMDB0302181	C00954		660500	595100	649000	513500	470700	460200	547900	533300	547300	844800	806500	793300	530200	682600	585600
Com_42_pos	Tryptophol	色醇	C10H11NO	161.2	7.656	Organoheterocyclic compounds	Indole And Its Derivatives	有机杂环化合物	吲哚及其衍生物	526-55-6""	HMDB0003447	C00955		883800	727400	725600	1182000	1114000	1115000	516600	405700	381700	974000	763900	866200	839200	842600	746500
Com_43_pos	Indole-3-carboxylic acid	3-吲哚甲酸	C9H7NO2	161.16	7.142	Organoheterocyclic compounds	Indole And Its Derivatives	有机杂环化合物	吲哚及其衍生物	771-50-6""	HMDB0003320	C19837		512000	536600	477300	310400	261900	261600	426800	445700	427800	417600	448000	458400	430900	415200	438900
Com_45_pos	Abietic Acid	松香酸	C20H30O2	302.45	14.89	Terpenoids	Diterpenoids	萜类	二萜	514-10-3""	HMDB0247751	C06087	LMPR0104050001	9446	6446	6154	5548	5807	7849	13880	12650	10250	9649	10312	9637	8014	5786	7332
Com_46_pos	Melezitose	D(+)-松三糖	C18H32O16	504.44	0.998	Carbohydrates And Its Derivatives	Carbohydrates And Its Derivatives	糖类及其衍生物	糖类及其衍生物	597-12-6""	HMDB0011730	C08243		122600000	132600000	102300000	144100000	178100000	219600000	126100000	130100000	137500000	65520000	76030000	78480000	106600000	146900000	114400000
Com_47_pos	2-Phenylethylamine	2-苯乙胺	C8H11N	121.18	4.584	Amines	Amines	胺类	胺类	64-04-0""	HMDB0012275	C05332		290200	275500	275300	146100	121400	118100	140200	174100	129500	329000	289600	302900	246400	215500	208100
Com_48_pos	Asarinin	细辛脂素	C20H18O6	354.35	11.812	Phenylpropanoids and polyketides	Lignans	苯丙素和聚酮化合物	木脂素类	133-04-0""				27950	33290	16900	27520	16650	26180	8646	9908	21550	13710	21780	11530	25680	27070	23750
Com_49_pos	Geraniol	香叶醇	C10H18O	154.25	10.825	Terpenoids	Monoterpenoids	萜类	单萜	106-24-1""	HMDB0005812	C01500		62440	67690	59930	85000	75790	78070	90580	77860	58530	79630	66160	82500	72310	75440	70540
Com_50_pos	trans-Zeatin riboside	玉米素核苷	C15H21N5O5	351.358	5.212	Phytohormones	Cytokinins	植物激素	细胞分裂素	6025-53-2""	HMDB0304506	C16431		35710	34360	34530	21210	21210	15690	25540	29480	29140	80480	82720	74370	44010	38770	52670
Com_51_pos	Methyl linolenate	亚麻酸甲酯	C19H32O2	292.46	16.057	Lipids	Fatty Acyls	脂质	脂肪酰类	301-00-8""	HMDB0254600			213400	242800	139600	258300	384000	417600	709600	843400	1029000	71280	221000	198900	419700	386300	354900
Com_52_pos	Isoeugenol	异丁子香酚	C10H12O2	164.2	10.054	Phenylpropanoids and polyketides	Phenylpropanoids and polyketides	苯丙素和聚酮化合物	苯丙素和聚酮化合物	97-54-1""	HMDB0005802	C10469		32340	33250	33940	25690	15950	24240	17770	23280	14020	17470	8483	19370	13350	29030	12460
Com_53_pos	Methyl linoleate	亚油酸甲酯	C19H34O2	294.47	13.221	Lipids	Fatty Acyls	脂质	脂肪酰类	112-63-0""	HMDB0034381			6222000	5823000	6237000	3530000	3147000	2811000	4882000	5520000	5396000	7899000	7353000	7238000	5258000	5431000	5400000
Com_55_pos	Isonicotinic acid	异烟酸	C6H5NO2	123.11	1.029	Vitamins	Vitamins	维生素	维生素	55-22-1""	HMDB0060665	C07446		22810000	19120000	18670000	16080000	14940000	12920000	16920000	12680000	11500000	32450000	30140000	30830000	19520000	25960000	18200000
Com_57_pos	D-Arabitol	阿拉伯糖醇	C5H12O5	152.15	0.926	Carbohydrates And Its Derivatives	Sugar Alcohols	糖类及其衍生物	糖醇	488-82-4""	HMDB0000568	C01904		490500000	484300000	523500000	365200000	357600000	320200000	220800000	294200000	228100000	176700000	181700000	173300000	398000000	423700000	331700000
Com_59_pos	Picolinic acid	2-吡啶甲酸	C6H5NO2	123.11	1.467	Organoheterocyclic compounds	Pyridines and derivatives	有机杂环化合物	吡啶及其衍生物	98-98-6""	HMDB0002243	C10164		4473000	5555000	3463000	2121000	1920000	1980000	2567000	2287000	2188000	5021000	5119000	4111000	3881000	4484000	2953000
Com_60_pos	Dodecanedioic acid	十二烷二酸	C12H22O4	230.3	9.452	Organic Acid And Its Derivatives	Organic Acid And Its Derivatives	有机酸及其衍生物	有机酸及其衍生物	693-23-2""	HMDB0000623	C02678	LMFA01170009	52960	63360	57340	55600	44010	47970	59450	63380	47850	16070	18750	22750	43030	36550	44170
Com_61_pos	6-Hydroxynicotinic acid	6-羟基烟酸	C6H5NO3	139.11	2.908	Organoheterocyclic compounds	Pyridines and derivatives	有机杂环化合物	吡啶及其衍生物	5006-66-6""	HMDB0002658	C01020		44960	39070	46040	39280	40150	46030	16620	13970	15070	33620	33430	10680	24500	40010	39620
Com_62_pos	Magnoflorine	木兰花碱	C20H24NO4+	342.409	5.904	Alkaloids and derivatives	Isoquinolines Alkaloids	生物碱及其衍生物	异喹啉类生物碱	2141-09-5""	HMDB0304413	C09581		116800	89170	100000	166300	137200	117300	67400	78480	75750	39060	73240	64190	70240	96620	121300
Com_63_pos	Fraxinellone	梣酮	C14H16O3	232.275	11.429	Organoheterocyclic compounds	Organoheterocyclic compounds	有机杂环化合物	有机杂环化合物	28808-62-0""				94640	110400	106500	136600	127400	132700	196100	163900	136600	190600	130700	190000	140600	123700	163600
Com_64_pos	Griffonilide	格列风内酯	C8H8O4	168.147	3.445	Organoheterocyclic compounds	Lactones	有机杂环化合物	内酯	61371-55-9""				101100	101300	102300	50530	59100	21690	61770	59820	57780	7824	8492	14900	27700	63860	56040
Com_65_pos	Sec-O-Glucosylhamaudol	亥茅酚苷	C21H26O10	438.425	8.108	Organoheterocyclic compounds	Organoheterocyclic compounds	有机杂环化合物	有机杂环化合物	80681-44-3""	HMDB0258199	C17484		389400	277300	232700	173200	207600	224700	234000	171400	128200	1516000	1415000	1463000	518300	493100	581600
Com_67_pos	Linderane	乌药醚内酯	C15H16O4	260.285	11.266	Terpenoids	Sesquiterpenoids	萜类	倍半萜	13476-25-0""		C09495		26580	12410	20010	24637	18461	22670	27990	20870	50130	27950	19840	27620	42780	28050	43660
Com_68_pos	Lithospermic acid	紫草酸	C27H22O12	538.456	7.176	Phenolic acids	Phenolic acids	酚酸类	酚酸类	28831-65-4""		C08745		2644000	1938000	2168000	1179000	915000	956200	1209000	920900	1341000	2723000	3253000	2144000	1944000	2097000	1398000
Com_69_pos	Nodakenin	紫花前胡苷	C20H24O9	408.399	6.909	Phenylpropanoids and polyketides	Coumarins and derivatives	苯丙素和聚酮化合物	香豆素及其衍生物	495-31-8""		C09279		354400	321500	365400	91830	77620	49760	336200	336600	314500	326100	317000	328800	284500	250000	260600
Com_70_pos	Corylin	补骨脂宁	C20H16O4	320.339	11.254	Flavonoids	Isoflavonoids	类黄酮	异黄酮	53947-92-5""			LMPK12050033	16990	29350	27550	12119	6021	4676	3706	10350	6681	34420	39820	52280	16290	21600	23500
Com_71_pos	Verbenalin	马鞭草苷	C17H24O10	388.366	6.019	Terpenoids	Monoterpenoids	萜类	单萜	548-37-8""	HMDB0301853	C09802	LMPR0102070016	17170	19330	16760	41410	39550	45850	27440	24240	24370	20203	23770	7296	28300	23850	38990
Com_72_pos	Germacrone	牻牛儿酮	C15H22O	218.335	13.552	Terpenoids	Sesquiterpenoids	萜类	倍半萜	6902-91-6""	HMDB0252704	C16966		142000	141400	78890	89880	89640	76410	108800	129100	123800	58150	84150	54880	121600	115500	98070
Com_73_pos	Scopolamine	东莨菪碱	C17H21NO4	303.353	5.353	Alkaloids and derivatives	Tropanes Alkaloids	生物碱及其衍生物	莨菪烷类生物碱	51-34-3""	HMDB0003573	C01851		127700	101700	113500	76540	112100	75710	63730	76200	69480	28540	25270	32310	66520	81210	43790
Com_74_pos	Xanthosine	黄嘌呤核苷	C10H12N4O6	284.225	3.928	Nucleotide And Its Derivates	Nucleotide And Its Derivates	核苷酸及其衍生物	核苷酸及其衍生物	146-80-5""	HMDB0000299	C01762		96940	91950	79000	106700	96850	64440	58280	75460	70600	73100	77170	82550	67650	92200	79690
Com_75_pos	Ligustilide	藁本内酯	C12H14O2	190.238	11.865	Organoheterocyclic compounds	Organoheterocyclic compounds	有机杂环化合物	有机杂环化合物	4431-01-0""	HMDB0034277	C16987		183600	192700	248500	321800	235700	336100	204800	295200	182300	188100	237900	216400	174800	277400	231800
Com_78_pos	Fraxetin	秦皮素	C10H8O5	208.17	6.277	Phenylpropanoids and polyketides	Coumarins and derivatives	苯丙素和聚酮化合物	香豆素及其衍生物	574-84-5""		C09265		47940	49830	50840	15520	25830	26561	23740	27040	26290	21270	17910	10470	28600	27280	33740
Com_79_pos	Irisflorentin	次野鸢尾黄素	C20H18O8	386.352	10.237	Flavonoids	Isoflavonoids	类黄酮	异黄酮	41743-73-1""		C17958	LMPK12050419	15670	12180	14690	8619	11871	7221	3252	7562	3391	10540	10470	11660	6667	7230	5694
Com_80_pos	Glutathione	谷胱甘肽	C10H17N3O6S	307.32	1.51	Amino Acid And Its Derivatives	Amino Acid And Its Derivatives	氨基酸及其衍生物	氨基酸及其衍生物	70-18-8""	HMDB0000125	C00051		15630	7839	16970	24560	25410	16918	27700	14050	9855	25390	14090	19030	21450	23700	6812
Com_81_pos	L-Pipecolate	L-哌啶酸	C6H11NO2	129.16	1.049	Amino Acid And Its Derivatives	Amino Acid And Its Derivatives	氨基酸及其衍生物	氨基酸及其衍生物	3105-95-1""	HMDB0000716	C00408		6456000	6847000	6804000	4554000	4549000	3383000	1523000	1797000	1560000	4966000	5648000	5539000	4229000	4078000	3748000
Com_82_pos	Pipecolic acid	哌啶甲酸	C6H11NO2	129.16	1.042	Amino Acid And Its Derivatives	Amino Acid And Its Derivatives	氨基酸及其衍生物	氨基酸及其衍生物	535-75-1""	HMDB0000070			80650000	79070000	82980000	54960000	53180000	49440000	45050000	46920000	43630000	41140000	38810000	37890000	59080000	55590000	56730000
Com_83_pos	L-Tryptophan	L-色氨酸	C11H12N2O2	204.23	4.894	Amino Acid And Its Derivatives	Amino Acid And Its Derivatives	氨基酸及其衍生物	氨基酸及其衍生物	73-22-3""	HMDB0000929	C00078		87810000	87570000	91870000	93790000	88840000	80650000	51960000	54330000	50910000	47210000	47090000	44440000	71330000	68970000	68940000
Com_84_pos	Uracil	尿嘧啶	C4H4N2O2	112.09	1.47	Nucleotide And Its Derivates	Nucleotide And Its Derivates	核苷酸及其衍生物	核苷酸及其衍生物	66-22-8""	HMDB0000300	C00106		1263000	1409000	1548000	1239000	1054000	1133000	974000	1117000	1038000	1220000	802300	1274000	1424000	1159000	1254000
Com_86_pos	isoleucine	异亮氨酸	C6H13NO2	131.17	2.11	Amino Acid And Its Derivatives	Amino Acid And Its Derivatives	氨基酸及其衍生物	氨基酸及其衍生物	73-32-5""	HMDB0033923	C16434		25590000	24760000	26920000	21620000	20130000	17150000	21690000	24180000	21990000	38140000	38630000	35960000	28810000	26910000	26810000
Com_87_pos	L-Leucine	L-亮氨酸	C6H13NO2	131.17	2.32	Amino Acid And Its Derivatives	Amino Acid And Its Derivatives	氨基酸及其衍生物	氨基酸及其衍生物	61-90-5""	HMDB0000687	C00123		13370000	13130000	14110000	10570000	9958000	8705000	10070000	10870000	10340000	15390000	15370000	14830000	12670000	12600000	12040000
Com_88_pos	L-Citrulline	L-瓜氨酸	C6H13N3O3	175.19	0.89	Amino Acid And Its Derivatives	Amino Acid And Its Derivatives	氨基酸及其衍生物	氨基酸及其衍生物	372-75-8""	HMDB0000904	C00327		75100000	82810000	62220000	18630000	18860000	14800000	10700000	11400000	11500000	6302000	5904000	5816000	28510000	32880000	30650000
Com_89_pos	L-Ornithine	鸟氨酸	C5H12N2O2	132.16	0.762	Amino Acid And Its Derivatives	Amino Acid And Its Derivatives	氨基酸及其衍生物	氨基酸及其衍生物	70-26-8""	HMDB0000214	C00077		17570000	17170000	15280000	6014000	6010000	4921000	5044000	5156000	5348000	7766000	7812000	7097000	9525000	10110000	9703000
Com_90_pos	4-Aminobutyric acid	γ-氨基丁酸	C4H9NO2	103.12	0.864	Amino Acid And Its Derivatives	Amino Acid And Its Derivatives	氨基酸及其衍生物	氨基酸及其衍生物	56-12-2""	HMDB0000112	C00334		49170000	51200000	45380000	45170000	43800000	40620000	32490000	32510000	30810000	26850000	27120000	27330000	37240000	37790000	35340000
Com_91_pos	Glycine	甘氨酸	C2H5NO2	75.07	0.88	Amino Acid And Its Derivatives	Amino Acid And Its Derivatives	氨基酸及其衍生物	氨基酸及其衍生物	56-40-6""	HMDB0000123	C00037		46740	50880	65820	44900	41910	59540	29700	23250	42130	50280	51970	42910	50490	35890	59790
Com_94_pos	L-Alanine	L-丙氨酸	C3H7NO2	89.09	0.86	Amino Acid And Its Derivatives	Amino Acid And Its Derivatives	氨基酸及其衍生物	氨基酸及其衍生物	56-41-7""	HMDB0000161	C00041		8776000	8546000	8814000	9900000	9056000	9260000	6104000	6287000	6115000	6512000	6202000	6197000	7639000	7020000	7571000
Com_95_pos	L-aspartic Acid	L-天冬氨酸	C4H7NO4	133.1	0.86	Amino Acid And Its Derivatives	Amino Acid And Its Derivatives	氨基酸及其衍生物	氨基酸及其衍生物	56-84-8""	HMDB0000191	C00049		9289000	9244000	9537000	6132000	6206000	6697000	10360000	9491000	9553000	17380000	18100000	18580000	10810000	10500000	11420000
Com_96_pos	L-arginine	精氨酸	C6H14N4O2	174.2	0.794	Amino Acid And Its Derivatives	Amino Acid And Its Derivatives	氨基酸及其衍生物	氨基酸及其衍生物	74-79-3""	HMDB0000517	C00062		591300000	585700000	554600000	409400000	400200000	338000000	231900000	256300000	231500000	135900000	140600000	140800000	525700000	545000000	389900000
Com_97_pos	L-Hydroxyproline	L-羟脯氨酸	C5H9NO3	131.13	0.88	Amino Acid And Its Derivatives	Amino Acid And Its Derivatives	氨基酸及其衍生物	氨基酸及其衍生物	51-35-4""	HMDB0000725	C01157		1293000	1352000	1317000	978200	1073000	1046000	1458000	1489000	1502000	1563000	1462000	1577000	1331000	1404000	1396000
Com_98_pos	D-Proline	D-脯氨酸	C5H9NO2	115.13	0.967	Amino Acid And Its Derivatives	Amino Acid And Its Derivatives	氨基酸及其衍生物	氨基酸及其衍生物	344-25-2""	HMDB0003411	C00763		83590000	84250000	74660000	35330000	34470000	29020000	34720000	40290000	35430000	40270000	41220000	37480000	50350000	51970000	47500000
Com_99_pos	5-Methylcytosine	5-甲基胞嘧啶	C5H7N3O	125.13	0.991	Nucleotide And Its Derivates	Nucleotide And Its Derivates	核苷酸及其衍生物	核苷酸及其衍生物	554-01-8""	HMDB0002894	C02376		112200	107900	152200	116500	139100	131300	91330	83620	104600	72610	86200	69420	100700	84910	117400
Com_107_pos	L-Glutamic acid	L-谷氨酸	C5H9NO4	147.13	0.886	Amino Acid And Its Derivatives	Amino Acid And Its Derivatives	氨基酸及其衍生物	氨基酸及其衍生物	56-86-0""	HMDB0000148	C00025		71500000	66000000	62290000	58900000	67960000	56920000	58850000	69180000	64320000	86560000	90010000	85870000	71870000	76060000	73900000
Com_109_pos	DL-Norvaline	D-正缬氨酸	C5H11NO2	117.15	1.068	Amino Acid And Its Derivatives	Amino Acid And Its Derivatives	氨基酸及其衍生物	氨基酸及其衍生物	760-78-1""	HMDB0251527			17100000	16540000	18550000	16710000	16410000	13160000	20090000	20430000	21740000	19030000	20380000	18130000	16420000	15420000	18050000
Com_111_pos	L-serine	丝氨酸	C3H7NO3	105.093	0.846	Amino Acid And Its Derivatives	Amino Acid And Its Derivatives	氨基酸及其衍生物	氨基酸及其衍生物	56-45-1""	HMDB0000187	C00065		553600	442100	615000	349500	412700	454000	495300	471200	462200	629400	694200	666800	511900	543800	547900
Com_112_pos	Hypoxanthine	次黄嘌呤	C5H4N4O	136.11	1.509	Organoheterocyclic compounds	Purines and purine derivatives	有机杂环化合物	嘌呤及其衍生物	68-94-0""	HMDB0000157	C00262		305200	289400	339000	250500	213900	197400	322400	369500	320900	421800	427200	391000	313100	282400	269600
Com_113_pos	D-Phenylalanine	D-苯丙氨酸	C9H11NO2	165.19	4.106	Amino Acid And Its Derivatives	Amino Acid And Its Derivatives	氨基酸及其衍生物	氨基酸及其衍生物	673-06-3""	HMDB0250791	C02265		90870000	80930000	91640000	52580000	49620000	43360000	84350000	90060000	83450000	230600000	244300000	216700000	120400000	116000000	113800000
Com_114_pos	Nicotinic Acid	烟酸	C6H5NO2	123.11	1.478	Vitamins	Vitamins	维生素	维生素	59-67-6""	HMDB0001488	C00253		4564000	6157000	3879000	2591000	1966000	2728000	3232000	2985000	3224000	5773000	5896000	5184000	4045000	4836000	3559000
Com_115_pos	Nicotinamide	烟酰胺	C6H6N2O	122.12	1.539	Vitamins	Vitamins	维生素	维生素	98-92-0""	HMDB0001406	C00153		13330000	12430000	12400000	9930000	9296000	9609000	9744000	9856000	8807000	6445000	6191000	5704000	9710000	9850000	9038000
Com_116_pos	Kynurenic acid	犬尿酸	C10H7NO3	189.17	5.296	Organic Acid And Its Derivatives	Organic Acid And Its Derivatives	有机酸及其衍生物	有机酸及其衍生物	492-27-3""	HMDB0000715	C01717		604200	536600	676400	757900	554400	479500	494900	538600	478700	486700	557500	502600	631100	618200	598100
Com_117_pos	L-Kynurenine	L-犬尿氨酸	C10H12N2O3	208.21	3.821	Amino Acid And Its Derivatives	Amino Acid And Its Derivatives	氨基酸及其衍生物	氨基酸及其衍生物	2922-83-0""	HMDB0000684	C00328		46250	37270	47620	12220	11220	6157	20550	14990	18610	172200	177100	164200	60750	59250	53470
Com_121_pos	Gentiobiose	龙胆二糖	C12H22O11	342.297	1	Carbohydrates And Its Derivatives	Carbohydrates And Its Derivatives	糖类及其衍生物	糖类及其衍生物	554-91-6""		C08240		642500	662600	638100	1197000	1272000	1064000	530600	523900	463000	222900	281600	259100	594000	682700	550600
Com_123_pos	alpha-Keto-gamma-(methylthio)butyric acid	α-酮-γ-甲硫基丁酸	C5H8O3S	148.18	13.57	Organic Acid And Its Derivatives	Organic Acid And Its Derivatives	有机酸及其衍生物	有机酸及其衍生物	583-92-6""				9879000	8249000	12520000	11600000	9486000	14200000	9800000	17290000	11970000	14650000	14710000	10960000	14330000	10860000	14720000
Com_126_pos	trans-3-Hydroxy-L-proline	反-3-羟基-L-脯氨酸	C5H9NO3	131.13	2.14	Amino Acid And Its Derivatives	Amino Acid And Its Derivatives	氨基酸及其衍生物	氨基酸及其衍生物	4298-08-2""	HMDB0059659	C05147		1748000	1771000	1832000	1521000	1435000	1094000	1484000	1608000	1549000	2578000	2574000	2285000	1873000	1684000	1871000
Com_128_pos	Toringin	三叶海棠素	C21H20O9	416.378	6.23	Flavonoids	Flavones and Flavonols	类黄酮	黄酮和黄酮醇	1329-10-8""	HMDB0036618		LMPK12110146	96570	104600	85260	102300	63360	74930	33330	59010	55570	54160	53850	71180	94510	39130	55930
Com_130_pos	3-Methylxanthine	3-甲基黄嘌呤	C6H6N4O2	166.137	4.73	Organoheterocyclic compounds	Purines and purine derivatives	有机杂环化合物	嘌呤及其衍生物	1076-22-8""	HMDB0001886	C16357		727400	636300	743800	548700	540200	479400	269000	289600	275800	291200	280900	247000	424200	482000	414900
Com_133_pos	(+)-Pulegone	(+)-长叶薄荷酮	C10H16O	152.233	4.71	Terpenoids	Monoterpenoids	萜类	单萜	89-82-7""	HMDB0035604	C09893	LMPR0102090025	205200	245800	221800	138500	109600	104500	204400	220400	203400	132900	147700	105900	197100	183700	211700
Com_134_pos	Polygodial	水蓼二醛	C15H22O2	234.334	12.92	Terpenoids	Terpene	萜类	萜烯	6754-20-7""	HMDB0256673	C09712		1770000	1808000	1704000	1680000	1729000	1803000	1563000	1627000	1597000	1796000	1748000	1751000	1763000	1623000	1738000
Com_138_pos	Phosphoric Acid	磷酸	H3O4P	97.995	11.01	Organic Acid And Its Derivatives	Organic Acid And Its Derivatives	有机酸及其衍生物	有机酸及其衍生物	7664-38-2""	HMDB0001429	C00009		40520000	40000000	42890000	44260000	39360000	42270000	41590000	40080000	40740000	43140000	39510000	43360000	44530000	40240000	43600000
Com_140_pos	p-Coumaraldehyde	香豆醛	C9H8O2	148.159	0.89	Phenylpropanoids and polyketides	Phenylpropanoids and polyketides	苯丙素和聚酮化合物	苯丙素和聚酮化合物	2538-87-6""	HMDB0040986	C05608		370300	427200	385500	352900	331000	323400	317600	389900	317300	452700	436800	415400	491600	391900	368200
Com_141_pos	(+-)-Baclofen	(S)-4-氨基-3-(4-氯苯基)丁酸	C10H12ClNO2	213.661	9.22	Amino Acid And Its Derivatives	Amino Acid And Its Derivatives	氨基酸及其衍生物	氨基酸及其衍生物	66514-99-6""	HMDB0014327			411900	373300	418900	419100	410600	422600	431800	455400	431100	402500	439500	394600	373900	407400	405000
Com_143_pos	Oleamide	油酸酰胺	C18H35NO	281.477	15.12	Lipids	Fatty Acyls	脂质	脂肪酰类	301-02-0""	HMDB0002117	C19670	LMFA08010004	59960000	57500000	46340000	61270000	72640000	80790000	101500000	124600000	156200000	27790000	71000000	68500000	86230000	78190000	76420000
Com_144_pos	O-Acetyl-L-homoserine	O-乙酰基-L-高丝氨酸	C6H11NO4	161.16	1	Amino Acid And Its Derivatives	Amino Acid And Its Derivatives	氨基酸及其衍生物	氨基酸及其衍生物	7540-67-2""	HMDB0029423	C01077		3001000	2564000	3718000	2138000	1669000	1502000	3511000	3343000	4259000	3056000	3056000	2663000	3209000	2923000	2944000
Com_145_pos	p-Coumaroylagmatine	对苯丙胺	C14H20N4O2	276.334	12.15	Phenolic acids	Cinnamic acids and derivatives	酚酸类	肉桂酸及其衍生物	7295-86-5""	HMDB0033460	C04498		4166000	3805000	4132000	1436000	1568000	1234000	3664000	3860000	3663000	1953000	1969000	2010000	2779000	2927000	2876000
Com_148_pos	Nicotianamine	尼古拉明	C12H21N3O6	303.312	0.86	Amino Acid And Its Derivatives	Amino Acid And Its Derivatives	氨基酸及其衍生物	氨基酸及其衍生物	34441-14-0""	HMDB0255025	C05324		6357000	6435000	6432000	5481000	6307000	7610000	4874000	4088000	4825000	1291000	1206000	1139000	3703000	3676000	4059000
Com_150_pos	N-Feruloyltyramine	N-阿魏酰酪胺	C18H19NO4	313.348	7.92	Phenolic acids	Cinnamic acids and derivatives	酚酸类	肉桂酸及其衍生物	65646-26-6""				120900000	126100000	127900000	41520000	37710000	33160000	34010000	36960000	35110000	26380000	24230000	25110000	59790000	61050000	59100000
Com_151_pos	N-Feruloylserotonin	N-阿魏羟色胺	C20H20N2O4	352.384	12.14	Phenols And Its Derivatives	Phenolamines	酚类及其衍生物	酚胺	68573-23-9""	HMDB0032759			180200	157400	190100	82080	77600	70680	172200	184500	183500	127000	147500	144400	143200	135900	151200
Com_153_pos	2-Phenylglycine	DL-苯甘氨酸	C8H9NO2	151.163	2.78	Amino Acid And Its Derivatives	Amino Acid And Its Derivatives	氨基酸及其衍生物	氨基酸及其衍生物	2835-06-5""	HMDB0002210			2381000	2362000	2497000	1851000	1721000	1561000	1685000	1700000	1611000	2670000	2843000	2605000	2015000	2149000	2167000
Com_155_pos	N-Acetyl-L-leucine	N-乙酰-L-亮氨酸	C8H15NO3	173.21	1.04	Amino Acid And Its Derivatives	Amino Acid And Its Derivatives	氨基酸及其衍生物	氨基酸及其衍生物	1188-21-2""	HMDB0011756	C02710		1549000	1526000	1346000	1416000	1229000	1132000	1980000	2355000	1894000	1942000	2393000	2178000	1682000	2087000	1416000
Com_156_pos	N-Acetyl-L-histidine	N-乙酰-L-组氨酸	C8H11N3O3	197.191	1	Amino Acid And Its Derivatives	Amino Acid And Its Derivatives	氨基酸及其衍生物	氨基酸及其衍生物	2497-02-1""	HMDB0032055	C02997		533600	584100	610800	534300	431800	377100	460900	565100	592600	898700	995000	738000	711100	537500	688900
Com_159_pos	(-)-trans-Carveol	香芹醇	C10H16O	152.233	0.73	Terpenoids	Monoterpenoids	萜类	单萜	2102-58-1""	HMDB0003450	C00964	LMPR0102090005	50280	77960	38520	44610	33130	45000	65430	68340	35240	90900	55130	68740	59090	68320	55100
Com_162_pos	Methional	3-甲硫基丙醛	C4H8OS	104.171	0.84	Organosulfur compounds	Aldehydes	有机硫化合物	醛类	3268-49-3""	HMDB0031857			4351000	4412000	4127000	4452000	4707000	4573000	3216000	3487000	3508000	2731000	2622000	2802000	3686000	3074000	3545000
Com_164_pos	Lycoperodine 1	(S)-2,3,4,9-四氢-1H-吡啶[3,4-b]吲哚-3-羧酸	C12H12N2O2	216.236	5.47	Organoheterocyclic compounds	Indole And Its Derivatives	有机杂环化合物	吲哚及其衍生物	42438-90-4""				12000000	11810000	12630000	10860000	10610000	9157000	9139000	10160000	9231000	8132000	8490000	7885000	9662000	9774000	9823000
Com_165_pos	L-Valine	L-缬氨酸	C5H11NO2	117.146	1.2	Amino Acid And Its Derivatives	Amino Acid And Its Derivatives	氨基酸及其衍生物	氨基酸及其衍生物	72-18-4""	HMDB0000883	C00183		475200	398000	409900	400500	401300	330500	452800	486100	461500	477900	516200	476600	392000	379300	361800
Com_169_pos	Indole-3-Carboxaldehyde	吲哚-3-甲醛	C9H7NO	145.158	7.33	Organoheterocyclic compounds	Indole And Its Derivatives	有机杂环化合物	吲哚及其衍生物	487-89-8""	HMDB0029737	C08493		21250000	19200000	20430000	9573000	9327000	8440000	18690000	19470000	19530000	28670000	25140000	25650000	18570000	19460000	19390000
Com_171_pos	1-Monopalmitin	1-棕榈酸单甘油酯	C19H38O4	330.503	11.26	Lipids	Glycerolipids	脂质	甘油脂类	19670-51-0""				79730	62130	75560	112500	111800	153400	116600	99700	149100	107300	93110	91690	141000	86280	85750
Com_172_pos	Hesperetin 5-O-glucoside	橙皮素5-O-葡萄糖甙	C22H24O11	464.419	6.59	Flavonoids	Flavanones	类黄酮	黄烷酮	69651-80-5""	HMDB0037535		LMPK12140377	169600000	113000000	127300000	163300000	129000000	143700000	143700000	201900000	193800000	57000000	44720000	50620000	147500000	177100000	71240000
Com_173_pos	Eriodictyol-7-O-glucoside	圣草酚-7-O-葡糖苷	C21H22O11	450.393	5.77	Flavonoids	Flavanones	类黄酮	黄烷酮	38965-51-4""	HMDB0029544			132600	145900	143600	183900	169500	51470	195800	150100	221500	24890	29130	19770	69360	138100	54590
Com_174_pos	dUDP	2’-脱氧尿苷5’-二磷酸	C9H14N2O11P2	388.162	7.17	Nucleotide And Its Derivates	Nucleotide And Its Derivates	核苷酸及其衍生物	核苷酸及其衍生物	4208-67-7""	HMDB0001000	C01346		1045000	907000	835100	1265000	1068000	893600	1227000	1300000	1355000	2099000	2350000	1862000	1578000	1257000	1222000
Com_175_pos	Diosgenin	薯蓣皂素	C27H42O3	414.621	11.39	Terpenoids	Terpene	萜类	萜烯	512-04-9""	HMDB0242671	C08898	LMST01080037	53480000	58880000	46550000	61750000	58340000	59160000	48460000	59160000	76180000	61330000	61130000	64630000	40060000	45810000	42100000
Com_177_pos	Diethanolamine	二乙醇胺	C4H11NO2	105.136	0.84	Amines	Amines	胺类	胺类	111-42-2""	HMDB0004437	C06772		123100	117200	148400	101100	120300	108100	115200	95800	102500	155200	139600	160800	119000	105100	136200
Com_179_pos	14,15-Dehydrocrepenynic acid	14,15-脱氢还阳参油酸	C18H28O2	276.414	12.15	Lipids	Fatty Acyls	脂质	脂肪酰类	4154-44-3""			LMFA01031062	40040000	37370000	38020000	14090000	12880000	10860000	33990000	34740000	36810000	20160000	19450000	19040000	25840000	26130000	24330000
Com_181_pos	Cinnamic Acid	桂皮酸	C9H8O2	148.16	0.87	Phenolic acids	Cinnamic acids and derivatives	酚酸类	肉桂酸及其衍生物	621-82-9""	HMDB0000567	C10438		1205000	1332000	1348000	1217000	1170000	1194000	1284000	1368000	1346000	1414000	1462000	1716000	1297000	1572000	1451000
Com_182_pos	Chalcone	苯亚甲基苯乙酮	C15H12O	208.255	6.47	Flavonoids	Chalcones and dihydrochalcones	类黄酮	查尔酮和二氢查尔酮	94-41-7""	HMDB0003066	C15589		1353000	1202000	1338000	1444000	1447000	1444000	2003000	2469000	2202000	2652000	2407000	2386000	2033000	1933000	2096000
Com_183_pos	Biliverdin	胆绿素	C33H34N4O6	582.646	10.32	Organoheterocyclic compounds	Organoheterocyclic compounds	有机杂环化合物	有机杂环化合物	114-25-0""	HMDB0001008	C00500		125300	122400	108400	80530	73520	51180	114800	113300	107200	81010	90910	83880	94390	101300	98180
Com_186_pos	Acetaminophen	对乙酰氨基酚	C8H9NO2	151.163	2.76	Phenols And Its Derivatives	Phenols And Its Derivatives	酚类及其衍生物	酚类及其衍生物	103-90-2""	HMDB0001859	C06804		2119000	2098000	2241000	1797000	1497000	1277000	1522000	1472000	1509000	2157000	2470000	2242000	1640000	1928000	1903000
Com_187_pos	6-Aminohexanoic acid	氨基己酸	C6H13NO2	131.173	2.1	Lipids	Fatty Acyls	脂质	脂肪酰类	1319-82-0""				29560	38980	37080	26850	22590	23550	27040	33730	32920	55690	50370	52200	35510	42290	30030
Com_188_pos	Camelliaside A	山茶苷A	C33H40O20	756.668	6.31	Flavonoids	Flavones and Flavonols	类黄酮	黄酮和黄酮醇	135095-52-2""	HMDB0039951		LMPK12111752	9751000	10980000	10330000	12470000	11110000	8738000	1848000	2158000	1956000	790300	593300	580800	6099000	5888000	5914000
Com_193_pos	gamma-Glutamylglutamic acid	γ-谷氨酰谷氨酸	C10H16N2O7	276.243	1.05	Amino Acid And Its Derivatives	Amino Acid And Its Derivatives	氨基酸及其衍生物	氨基酸及其衍生物	1116-22-9""	HMDB0011737	C05282		515500	423300	441000	444800	294800	367900	749000	822400	804200	596100	699300	587200	477900	520400	426900
Com_196_pos	1-Methylhistidine	1-甲基组氨酸	C7H11N3O2	169.18	0.84	Amino Acid And Its Derivatives	Amino Acid And Its Derivatives	氨基酸及其衍生物	氨基酸及其衍生物	332-80-9""	HMDB0000001	C01152		79330	72850	86980	71210	51750	71670	82770	92180	84170	121500	133200	161400	88630	82310	81810
Com_198_pos	Spermidine	亚精胺	C7H19N3	145.246	0.68	Polyamine	Polyamine	多胺	多胺	124-20-9""	HMDB0001257	C00315		44030	42970	32910	38610	50410	29680	30760	36090	42200	18650	16380	23110	33140	25620	21830
Com_200_pos	Sarcosine	肌氨酸	C3H7NO2	89.093	0.9	Amino Acid And Its Derivatives	Amino Acid And Its Derivatives	氨基酸及其衍生物	氨基酸及其衍生物	107-97-1""	HMDB0000271	C00213		17120000	16470000	17330000	18840000	19380000	18450000	13890000	13540000	13010000	12800000	12570000	13080000	15970000	15800000	15440000
Com_203_pos	Purine	嘌呤	C5H4N4	120.112	4.1	Organoheterocyclic compounds	Purines and purine derivatives	有机杂环化合物	嘌呤及其衍生物	120-73-0""	HMDB0001366	C15587		84330	84350	93030	58200	53600	47020	87450	89910	92260	244900	258000	220600	133200	114300	126800
Com_205_pos	Trimethyllysine	Nε,Nε,Nε-三甲基赖氨酸	C9H20N2O2	188.267	0.76	Amino Acid And Its Derivatives	Amino Acid And Its Derivatives	氨基酸及其衍生物	氨基酸及其衍生物	19253-88-4""				1505000	2157000	3017000	2156000	2569000	2048000	5890000	7014000	6086000	3104000	2500000	3160000	4373000	3471000	4170000
Com_211_pos	L-Saccharopine	L-酵母氨酸	C11H20N2O6	276.286	1.03	Amino Acid And Its Derivatives	Amino Acid And Its Derivatives	氨基酸及其衍生物	氨基酸及其衍生物	997-68-2""	HMDB0000279	C00449		1534000	1534000	1539000	1765000	1472000	1500000	1879000	1986000	2055000	1637000	1575000	1517000	1769000	1818000	1629000
Com_212_pos	L-Methionine sulfone	L-蛋氨酸砜	C5H11NO4S	181.21	1.84	Amino Acid And Its Derivatives	Amino Acid And Its Derivatives	氨基酸及其衍生物	氨基酸及其衍生物	7314-32-1""	HMDB0062174			9518000	9017000	10180000	9744000	9976000	8362000	9604000	9920000	9592000	27240000	27250000	27600000	13780000	14570000	14500000
Com_215_pos	L-Cystathionine	L-胱硫醚	C7H14N2O4S	222.262	0.84	Amino Acid And Its Derivatives	Amino Acid And Its Derivatives	氨基酸及其衍生物	氨基酸及其衍生物	56-88-2""	HMDB0000099	C02291		26910	45870	29430	25420	24740	17660	50000	57020	48950	27020	15150	33280	46760	18150	42450
Com_216_pos	L-Alanyl-L-leucine	L-丙氨酰-L-亮氨酸	C9H18N2O3	202.251	4.45	Amino Acid And Its Derivatives	Amino Acid And Its Derivatives	氨基酸及其衍生物	氨基酸及其衍生物	3303-34-2""	HMDB0251509			50070	40530	50450	44340	52440	38220	40940	44260	31380	75550	94950	79750	48780	45870	42350
Com_217_pos	Isomaltose	异麦芽糖	C12H22O11	342.297	0.9	Carbohydrates And Its Derivatives	Carbohydrates And Its Derivatives	糖类及其衍生物	糖类及其衍生物	499-40-1""	HMDB0002923	C00252		671500	852100	630200	1133000	1235000	978700	1200000	767600	881800	550300	468200	395000	553300	680000	902000
Com_218_pos	Homoserine	同型丝氨酸	C4H9NO3	119.119	0.9	Amino Acid And Its Derivatives	Amino Acid And Its Derivatives	氨基酸及其衍生物	氨基酸及其衍生物	1927-25-9""				4228000	4217000	4495000	3316000	3250000	3226000	3834000	3655000	3740000	2427000	2516000	2680000	3703000	3863000	3545000
Com_220_pos	Histidine	组氨酸	C6H9N3O2	155.15	0.81	Amino Acid And Its Derivatives	Amino Acid And Its Derivatives	氨基酸及其衍生物	氨基酸及其衍生物	4998-57-6""	HMDB0250763	C00768		1159000	1147000	1118000	835700	944300	830600	566200	664100	685100	1203000	1179000	1402000	1063000	519900	813100
Com_222_pos	Gly-Tyr	甘氨酰-酪氨酸	C11H14N2O4	238.24	3.09	Amino Acid And Its Derivatives	Amino Acid And Its Derivatives	氨基酸及其衍生物	氨基酸及其衍生物	658-79-7""	HMDB0304778			17880	18090	19700	8454	13260	12580	7177	5547	13150	14350	14850	12550	12280	16600	15000
Com_224_pos	Glutamine	谷氨酰胺	C5H10N2O3	146.145	0.81	Amino Acid And Its Derivatives	Amino Acid And Its Derivatives	氨基酸及其衍生物	氨基酸及其衍生物	585-21-7""		C00303		158700000	138200000	166300000	89550000	91080000	83840000	90090000	80940000	83840000	62040000	66740000	62840000	100700000	98810000	95920000
Com_225_pos	Ergothioneine	麦角硫因	C9H15N3O2S	229.299	1.03	Amino Acid And Its Derivatives	Amino Acid And Its Derivatives	氨基酸及其衍生物	氨基酸及其衍生物	497-30-3""	HMDB0003045	C05570		143900	161900	167100	171600	202300	162300	167000	113000	125600	148000	147500	146300	172900	147200	111100
Com_226_pos	Valine	DL-缬氨酸	C5H11NO2	117.146	1.09	Amino Acid And Its Derivatives	Amino Acid And Its Derivatives	氨基酸及其衍生物	氨基酸及其衍生物	516-06-3""	HMDB0250806	C16436		18620000	18400000	16710000	18640000	18980000	14360000	19830000	24210000	19290000	20810000	25030000	24900000	19070000	17950000	15140000
Com_227_pos	Proline	DL-脯氨酸	C5H9NO2	115.131	0.96	Amino Acid And Its Derivatives	Amino Acid And Its Derivatives	氨基酸及其衍生物	氨基酸及其衍生物	609-36-9""	HMDB0251528	C16435		66280000	64460000	63810000	25680000	25350000	23240000	21960000	23420000	22520000	23750000	23490000	22480000	38480000	40810000	36010000
Com_231_pos	Dihydrozeatin	二氢玉米素	C10H15N5O	221.259	4.673	Phytohormones	Cytokinins	植物激素	细胞分裂素	23599-75-9""	HMDB0012215	C02029		17410	21860	14950	10180	13810	9147	20800	16930	25550	29990	29350	19780	21350	32780	15330
Com_234_pos	5-Hydroxylysine	5-羟基-L-赖氨酸	C6H14N2O3	162.19	0.9	Amino Acid And Its Derivatives	Amino Acid And Its Derivatives	氨基酸及其衍生物	氨基酸及其衍生物	1190-94-9""	HMDB0062570	C16741		1837000	1945000	2057000	2574000	2478000	2445000	1856000	1619000	1929000	1273000	1089000	1050000	1768000	1770000	1924000
Com_237_pos	Deoxyadenosine	2-脱氧腺苷	C10H13N5O3	251.242	2.78	Nucleotide And Its Derivates	Nucleotide And Its Derivates	核苷酸及其衍生物	核苷酸及其衍生物	958-09-8""	HMDB0000101	C00559		75400	63180	61020	57490	65470	65200	68020	61460	74930	64060	59580	56680	67240	61360	64480
Com_238_pos	Cycloleucine	环亮氨酸	C6H11NO2	129.157	0.84	Amino Acid And Its Derivatives	Amino Acid And Its Derivatives	氨基酸及其衍生物	氨基酸及其衍生物	52-52-8""	HMDB0062225	C03969		107000000	111400000	113900000	65100000	66460000	59820000	68850000	63630000	63250000	53690000	50520000	51930000	71000000	71770000	81150000
Com_240_pos	Aspartic Acid	天冬氨酸	C4H7NO4	133.103	0.84	Amino Acid And Its Derivatives	Amino Acid And Its Derivatives	氨基酸及其衍生物	氨基酸及其衍生物	6899-03-2""				6119000	6366000	6679000	3720000	4266000	4126000	7136000	6177000	6950000	11640000	12060000	11020000	7371000	7345000	7991000
Com_250_pos	1-Methyladenosine	1-甲基腺苷	C11H15N5O4	281.268	13.5	Nucleotide And Its Derivates	Nucleotide And Its Derivates	核苷酸及其衍生物	核苷酸及其衍生物	15763-06-1""	HMDB0003331	C02494		17930	16730	14190	18050	15770	18250	12960	14520	18210	21050	24500	27160	25050	15340	18670
Com_252_pos	Indole	吲哚	C8H7N	117.148	4.87	Organoheterocyclic compounds	Indole And Its Derivatives	有机杂环化合物	吲哚及其衍生物	120-72-9""	HMDB0000738	C00463		9065000	9049000	9391000	9960000	9608000	7971000	4988000	5210000	4957000	4170000	4314000	4151000	6970000	6482000	6950000
Com_254_pos	Homocysteine	DL-高半胱氨酸	C4H9NO2S	135.185	0.84	Amino Acid And Its Derivatives	Amino Acid And Its Derivatives	氨基酸及其衍生物	氨基酸及其衍生物	454-29-5""	HMDB0000742	C00155		61820	66980	83440	50260	52980	58550	80970	79500	78750	96960	112700	109800	87980	76250	81220
Com_255_pos	S-Adenosyl-L-homocysteine	S-(5'-腺苷)-L-高半胱氨酸	C14H20N6O5S	384.411	1.84	Amino Acid And Its Derivatives	Amino Acid And Its Derivatives	氨基酸及其衍生物	氨基酸及其衍生物	979-92-0""	HMDB0000939	C00021		69210	78540	67420	69410	60060	46110	57020	61720	57330	29750	25160	29010	51850	57090	51490
Com_258_pos	L-Methionine	L-蛋氨酸	C5H11NO2S	149.212	1.38	Amino Acid And Its Derivatives	Amino Acid And Its Derivatives	氨基酸及其衍生物	氨基酸及其衍生物	63-68-3""	HMDB0000696	C00073		14460	14260	17098	24980	11350	22550	13220	21770	15220	9220	11410	20350	17670	10400	14800
Com_262_pos	Lysine	赖氨酸	C6H14N2O2	146.188	0.85	Amino Acid And Its Derivatives	Amino Acid And Its Derivatives	氨基酸及其衍生物	氨基酸及其衍生物	70-54-2""	HMDB0301757	C16440		60450000	60320000	68610000	34990000	38910000	33790000	34960000	33540000	36520000	29020000	28910000	28100000	44000000	41570000	43520000
Com_265_pos	8-Hydroxy-2-Deoxyguanosine	8-羟基-2-脱氧鸟苷	C10H13N5O5	283.241	0.96	Nucleotide And Its Derivates	Nucleotide And Its Derivates	核苷酸及其衍生物	核苷酸及其衍生物	88847-89-6""	HMDB0003333			101800	80940	80640	156900	180800	99690	129500	105700	117400	73300	166900	117400	116900	90750	124500
Com_268_pos	dAMP	2'-脱氧腺苷-5'-单磷酸	C10H14N5O6P	331.222	1.47	Nucleotide And Its Derivates	Nucleotide And Its Derivates	核苷酸及其衍生物	核苷酸及其衍生物	653-63-4""	HMDB0000905	C00360		620000	662100	685800	1069000	977400	875200	438200	560200	527000	460300	585600	469900	675200	648300	653500
Com_269_pos	1-Methylguanosine	1,7-甲基鸟苷	C11H15N5O5	297.267	4.04	Nucleotide And Its Derivates	Nucleotide And Its Derivates	核苷酸及其衍生物	核苷酸及其衍生物	2140-65-0""	HMDB0001563	C04545		302600	304600	312600	304500	292900	261000	292000	299400	319000	345600	379300	368000	255200	309200	270700
Com_270_pos	dCMP	2'-脱氧胞苷-5'-单磷酸	C9H14N3O7P	307.197	1.06	Nucleotide And Its Derivates	Nucleotide And Its Derivates	核苷酸及其衍生物	核苷酸及其衍生物	1032-65-1""	HMDB0001202	C00239		34380	22280	34870	23220	32020	33810	34350	33320	23060	21590	13630	6941	14820	16150	22760
Com_273_pos	Lappaconitine	刺乌头碱	C32H44N2O8	584.7	7.37	Alkaloids and derivatives	Diterpenoids Alkaloids	生物碱及其衍生物	二萜类生物碱	32854-75-4""		C08694		7200000	5348000	5793000	13340000	13070000	10670000	8169000	7992000	9060000	5758000	7054000	9234000	7808000	6654000	7088000
Com_274_pos	Rotenone	鱼藤酮	C23H22O6	394.42	11.91	Organoheterocyclic compounds	Organoheterocyclic compounds	有机杂环化合物	有机杂环化合物	83-79-4""	HMDB0034436	C07593	LMPK12060007	3251000	3543000	3371000	3539000	3239000	2900000	3176000	3263000	3598000	3150000	3421000	3400000	3109000	3208000	3293000
Com_275_pos	Aloin	芦荟甙	C21H22O9	418.39	7.43	Phenols And Its Derivatives	Anthracenes	酚类及其衍生物	蒽类	1415-73-2""	HMDB0035219	C10305		19190	38660	7694	19250	26580	28770	23190	21500	16930	18920	20451	19627	29280	9958	22560
Com_276_pos	Scopine	东莨菪醇	C8H13NO2	155.19	0.87	Organoheterocyclic compounds	Organoheterocyclic compounds	有机杂环化合物	有机杂环化合物	498-45-3""	HMDB0258181			101000	105300	88560	87460	133700	99480	110500	118700	97200	77270	97850	67860	90190	104300	83840
Com_277_pos	Fangchinoline	汉防己乙素	C37H40N2O6	608.72	6.424	Phenylpropanoids and polyketides	Lignans	苯丙素和聚酮化合物	木脂素类	33889-68-8""	HMDB0242612			20090	37320	27950	51990	74810	43570	30697	30571	27343	25398	23071	19903	18840	30690	28660
Com_280_pos	Stachydrine	水苏碱	C7H13NO2	143.18	1.008	Amino Acid And Its Derivatives	Amino Acid And Its Derivatives	氨基酸及其衍生物	氨基酸及其衍生物	471-87-4""	HMDB0004827	C10172		8433000	5719000	7314000	2495000	2377000	1852000	18440000	21020000	14210000	7161000	7257000	8129000	8415000	6762000	7351000
Com_281_pos	Trigonelline	胡芦巴碱	C7H7NO2	137.136	1	Alkaloids and derivatives	Organic Amine Alkaloid	生物碱及其衍生物	有机胺类生物碱	535-83-1""	HMDB0000875	C01004		303400	337900	409800	837000	866800	858400	527300	391100	388700	374100	366800	385300	461400	513800	514800
Com_282_pos	D-Glucosamine	D-氨基葡萄糖	C6H13NO5	179.17	0.79	Carbohydrates And Its Derivatives	Carbohydrates And Its Derivatives	糖类及其衍生物	糖类及其衍生物	3416-24-8""	HMDB0001514	C00329		797400	932100	791300	838300	873900	877800	485700	596400	649600	311600	308300	433400	579200	653200	699700
Com_283_pos	Curcumenol	莪术醇	C15H22O2	234.33	11.39	Terpenoids	Sesquiterpenoids	萜类	倍半萜	19431-84-6""	HMDB0033960	C16942		200800	310100	343300	278600	179900	134900	469300	585100	610000	1404000	1316000	1243000	543000	710100	720100
Com_284_pos	Higenamine	去甲乌头碱	C16H17NO3	271.316	5.5	Alkaloids and derivatives	Isoquinolines Alkaloids	生物碱及其衍生物	异喹啉类生物碱	5843-65-2""	HMDB0033103	C06346		28540	27990	39570	6600	16444	6528	23250	11260	13160	21330	7189	15440	19330	20790	17950
Com_286_pos	Pilocarpine	毛果芸香碱	C11H16N2O2	208.257	4.24	Alkaloids and derivatives	Imidazoles Alkaloids	生物碱及其衍生物	咪唑类生物碱	92-13-7 ""	HMDB0015217	C07474		33230	39190	42180	43730	48310	32310	44470	41560	32220	20830	26510	27340	49130	26280	38570
Com_288_pos	Isatin	靛红	C8H5NO2	147.13	6.37	Organoheterocyclic compounds	Indole And Its Derivatives	有机杂环化合物	吲哚及其衍生物	91-56-5""	HMDB0061933	C11129		36410	27090	58190	61180	30210	43200	38380	42260	41050	46390	48160	102200	37810	31500	30940
Com_291_pos	Tropine	托品醇	C8H15NO	141.21	1.05	Alkaloids and derivatives	Tropanes Alkaloids	生物碱及其衍生物	莨菪烷类生物碱	120-29-6""	HMDB0259297	C00729		808900	729500	698500	625900	635200	524800	684800	541900	711400	702200	748400	901400	822000	900900	722700
Com_294_pos	Citropten	5,7-二甲氧基香豆素	C11H10O4	206.19	9.6	Phenylpropanoids and polyketides	Coumarins and derivatives	苯丙素和聚酮化合物	香豆素及其衍生物	487-06-9""	HMDB0032952			40800	36320	25020	33090	20580	6989	25040	23710	17410	10600	11930	9034	13740	19090	11030
Com_296_pos	Benzoyleneurea	2,4-喹唑啉二酮	C8H6N2O2	162.15	11.68	Organoheterocyclic compounds	Organoheterocyclic compounds	有机杂环化合物	有机杂环化合物	86-96-4""	HMDB0249051			5817000	6870000	5864000	6059000	6431000	6481000	6926000	6831000	5988000	6379000	6314000	5907000	6880000	7032000	6616000
Com_297_pos	Isobavachalcone	异补骨脂查尔酮	C20H20O4	324.37	11.93	Flavonoids	Chalcones and dihydrochalcones	类黄酮	查尔酮和二氢查尔酮	20784-50-3""		C08648	LMPK12120039	22296	17970	13210	11450	24320	18620	31850	30210	26580	5807	18860	23760	15970	19260	18260
Com_298_pos	6-Paradol	必理通	C17H26O3	278.39	12.85	Phenols And Its Derivatives	Phenols And Its Derivatives	酚类及其衍生物	酚类及其衍生物	27113-22-0""	HMDB0030801	C10482		12560000	12120000	12380000	6747000	6054000	5721000	10020000	10570000	10750000	13130000	13180000	12150000	10550000	10440000	10590000
Com_299_pos	Citronellyl acetate	乙酸香茅酯	C12H22O2	198.3	11.795	Lipids	Fatty Acyls	脂质	脂肪酰类	150-84-5""	HMDB0034844	C12298	LMPR0102010015	53330	62590	41210	41510	62110	43600	114500	84180	104900	97370	80340	73450	61310	64700	86040
Com_300_pos	Zerumbone	花姜酮	C15H22O	218.33	13.05	Terpenoids	Sesquiterpenoids	萜类	倍半萜	471-05-6""	HMDB0036667	C20262		427800	427200	482300	1042000	1105000	990500	242000	331400	323700	132200	113800	96600	482500	442600	490200
Com_301_pos	2-Pyrrolidinone	2-吡咯烷酮	C4H7NO	85.1	2.369	Organoheterocyclic compounds	Pyrroles	有机杂环化合物	吡咯类	616-45-5""	HMDB0002039	C11118		1185000	1151000	1159000	645400	577800	532300	757400	771300	720100	1067000	1028000	1002000	972100	860600	861200
Com_303_pos	5-Methoxytryptamine	5-甲氧基色胺	C11H14N2O	190.24	5.4	Organoheterocyclic compounds	Indole And Its Derivatives	有机杂环化合物	吲哚及其衍生物	608-07-1""	HMDB0004095	C05659		20490	9746	11500	10650	6292	14190	11560	8389	17770	3968	8609	11060	14320	20230	12530
Com_304_pos	Deguelin	魚藤素	C23H22O6	394.42	12.143	Flavonoids	Isoflavonoids	类黄酮	异黄酮	522-17-8""	HMDB0250941	C10417	LMPK12060019	49570	60780	49550	64600	52160	70040	54170	53650	58790	56600	54490	67340	56220	53060	46230
Com_308_pos	Songorine	准葛尔乌头碱	C22H31NO3	357.486	5.57	Alkaloids and derivatives	Diterpenoids Alkaloids	生物碱及其衍生物	二萜类生物碱	509-24-0""		C08707		65140	62230	67460	31370	49170	34520	10900	13110	15910	22150	19950	19980	41190	42700	47330
Com_309_pos	Nootkatone	努特卡酮	C15H22O	218.335	12.56	Terpenoids	Sesquiterpenoids	萜类	倍半萜	4674-50-4""	HMDB0303909	C17914		291200	293200	288500	219200	165900	168600	610900	666000	663900	935600	829200	777200	495300	575400	520800
Com_310_pos	Sinapine	芥子碱	C16H24NO5	310.37	5.75	Phenolic acids	Cinnamic acids and derivatives	酚酸类	肉桂酸及其衍生物	18696-26-9""	HMDB0029379	C00933		108600	120800	103900	16810	22380	24070	12520	12820	15590	22120	6732	24260	40310	30650	24090
Com_312_pos	Oroxylin A	千层纸素A	C16H12O5	284.263	10.55	Flavonoids	Flavones and Flavonols	类黄酮	黄酮和黄酮醇	480-11-5""			LMPK12111096	134000	129400	137800	81200	61150	65050	152400	173900	181900	38130	36240	34400	97000	86870	107400
Com_314_pos	Eriocitrin	圣草次甙	C27H32O15	596.534	6.43	Flavonoids	Flavanones	类黄酮	黄烷酮	13463-28-0""	HMDB0005811	C09732	LMPK12140366	878300	492000	810100	1188000	646000	1262000	495700	1377000	1387000	1511000	2806000	867500	1490000	1283000	1040000
Com_315_pos	Stylopine	人血草碱	C19H17NO4	323.349	7.15	Alkaloids and derivatives	Isoquinolines Alkaloids	生物碱及其衍生物	异喹啉类生物碱	84-39-9""	HMDB0258897	C05175		126100	79820	105100	122700	136600	158700	64450	49730	69920	65590	76060	45690	102700	84910	90630
Com_316_pos	Schisanhenol	五味子酚	C23H30O6	402.481	12.89	Phenylpropanoids and polyketides	Tannins	苯丙素和聚酮化合物	鞣质	69363-14-0""	HMDB0258169			6046	3235	4535	2684	6086	3036	4364	5323	5330	4014	6232	5933	5059	6416	7678
Com_317_pos	Skimmin	茵芋苷	C15H16O8	324.283	5.34	Phenylpropanoids and polyketides	Coumarins and derivatives	苯丙素和聚酮化合物	香豆素及其衍生物	93-39-0""	HMDB0258334			3053000	2732000	3153000	2088000	2351000	1795000	746100	869300	703900	380600	431400	369400	1562000	1679000	1582000
Com_319_pos	Aristolone	马兜铃酮	C15H22O	218.335	12.09	Terpenoids	Sesquiterpenoids	萜类	倍半萜	25274-27-5""				42430	30440	41140	31090	24770	21810	33350	32180	32810	21620	25930	24180	28120	32970	23810
Com_320_pos	Micheliolide	木香内酯	C15H20O3	248.318	10.15	Organoheterocyclic compounds	Organoheterocyclic compounds	有机杂环化合物	有机杂环化合物	68370-47-8""	HMDB0254704	C09507		141000	141100	179700	102000	99690	63830	92220	87800	85040	45180	66800	47160	84440	106500	97210
Com_321_pos	Demethylnobiletin	去甲基川陈皮素	C20H20O8	388.368	11.52	Flavonoids	Flavones and Flavonols	类黄酮	黄酮和黄酮醇	2174-59-6""	HMDB0037571		LMPK12111479	10540	11920	14590	12008	12468	8587	7989	6103	3314	14240	8969	12110	15390	6567	6311
Com_323_pos	Alnustone	桤木酮	C19H18O	262.346	13.21	Phenylpropanoids and polyketides	Phenylpropanoids and polyketides	苯丙素和聚酮化合物	苯丙素和聚酮化合物	33457-62-4""	HMDB0031664			17640	21060	19550	18800	9898	13840	20600	37460	17070	23620	37460	25760	27700	21240	13480
Com_324_pos	Yangonin	甲氧醉椒素	C15H14O4	258.269	10.56	Organoheterocyclic compounds	Pyranones and derivatives	有机杂环化合物	吡喃酮及其衍生物	500-62-9""	HMDB0034144	C09980		221900	244000	241300	166900	162600	166800	193400	216600	193000	104400	113000	95740	166000	153700	150800
Com_325_pos	S-(-)-Cotinine	可替宁	C10H12N2O	176.215	1.89	Organoheterocyclic compounds	Pyridines and derivatives	有机杂环化合物	吡啶及其衍生物	486-56-6""	HMDB0001046			13480	10010	12630	6040	9983	4940	4057	10720	6674	18160	10530	13740	7686	8799	9335
Com_328_pos	Eugenyl acetate	乙酸丁香酚酯	C12H14O3	206.238	11.108	Benzene and substituted derivatives	Benzene and substituted derivatives	苯及其取代衍生物	苯及其取代衍生物	93-28-7""	HMDB0034122	C14567		397800	348000	363600	472600	518000	525000	618200	600400	730300	278500	466100	386300	437700	430100	335200
Com_329_pos	Dihydrokavain	二氢醉椒素	C14H16O3	232.275	10.262	Organoheterocyclic compounds	Pyranones and derivatives	有机杂环化合物	吡喃酮及其衍生物	587-63-3""	HMDB0029504			267400	374900	298400	231300	216200	206900	211900	186300	179400	81600	73150	74580	201400	173200	223800
Com_330_pos	Aloperine	苦豆碱	C15H24N2	232.36	1.45	Alkaloids and derivatives	Quinolines Alkaloids	生物碱及其衍生物	喹啉类生物碱	56293-29-9""	HMDB0248180	C10748		14840	18480	29240	15533	9768	14423	21420	7763	13380	17630	6500	21460	14130	16920	17010
Com_331_pos	Thiamine	硫胺素	C12H17N4OS+	265.354	0.81	Vitamins	Vitamins	维生素	维生素	70-16-6""	HMDB0000235	C00378		624000	527800	631900	345600	484400	445300	505800	570300	587500	576400	544000	489700	484400	606900	536500
Com_333_pos	L-lysine	L-赖氨酸	C6H14N2O2	146.19	0.74	Amino Acid And Its Derivatives	Amino Acid And Its Derivatives	氨基酸及其衍生物	氨基酸及其衍生物	56-87-1""	HMDB0000182	C00047		120900000	117800000	134600000	76790000	70570000	57280000	69450000	69860000	69450000	53930000	51780000	52710000	83910000	77710000	81650000
Com_336_pos	L-Leucyl-L-alanine	L-亮氨酸-L-丙氨酸	C9H18N2O3	202.25	3	Amino Acid And Its Derivatives	Amino Acid And Its Derivatives	氨基酸及其衍生物	氨基酸及其衍生物	7298-84-2""	HMDB0304783			13690	16190	16070	22820	20550	21730	16060	4037	12840	33860	29130	25470	27040	20070	22170
Com_337_pos	D-Serine	D-丝氨酸	C3H7NO3	105.09	0.851	Amino Acid And Its Derivatives	Amino Acid And Its Derivatives	氨基酸及其衍生物	氨基酸及其衍生物	312-84-5""	HMDB0003406	C00740		3605000	3539000	3291000	2674000	3180000	3545000	3889000	3552000	3319000	2485000	3007000	3212000	3311000	2953000	3067000
Com_338_pos	Adenine	腺嘌呤	C5H5N5	135.127	1.032	Organoheterocyclic compounds	Purines and purine derivatives	有机杂环化合物	嘌呤及其衍生物	73-24-5""	HMDB0000034	C00147		3994000	4169000	4629000	4777000	3695000	4808000	5841000	4885000	6666000	7068000	5861000	5398000	4084000	4283000	4995000
Com_343_pos	Sugiol	柳杉酚	C20H28O2	300.435	12.838	Terpenoids	Diterpenoids	萜类	二萜	511-05-7""	HMDB0036564			256100	257700	243700	48510	46420	56850	202600	215000	206000	187600	200000	181100	168500	182700	179700
Com_344_pos	1-Aminocyclopropanecarboxylic acid	1-氨基环丙烷-1-羧酸酯	C4H7NO2	101.1	0.894	Phytohormones	Ethylene	植物激素	乙烯类	22059-21-8""	HMDB0036458	C01234		2172000	1995000	2372000	2047000	1868000	1720000	2137000	2084000	2162000	1804000	1781000	1826000	2068000	1879000	2071000
Com_345_pos	L-Phenylalanine	L-苯丙氨酸	C9H11NO2	165.19	4.108	Amino Acid And Its Derivatives	Amino Acid And Its Derivatives	氨基酸及其衍生物	氨基酸及其衍生物	63-91-2""	HMDB0000159	C00079		86080000	79270000	86790000	50660000	46300000	40240000	82220000	85500000	80130000	220300000	233500000	209100000	113200000	112600000	109000000
Com_346_pos	Levodopa	左旋多巴	C9H11NO4	197.19	1.019	Amino Acid And Its Derivatives	Amino Acid And Its Derivatives	氨基酸及其衍生物	氨基酸及其衍生物	59-92-7""	HMDB0000181	C00355		375400	501300	346300	407500	345900	332400	464400	387400	321000	382000	350500	343500	392500	468300	366400
Com_347_pos	Przewaquinone A	紫丹参甲素	C19H18O4	310.344	11.752	Terpenoids	Diterpenoids	萜类	二萜	76843-23-7""				5706000	6080000	5677000	3523000	3989000	3342000	5481000	5254000	4955000	3652000	4211000	3489000	4707000	4848000	3447000
Com_348_pos	Tangeretin	桔皮素	C20H20O7	372.37	11.41	Flavonoids	Flavones and Flavonols	类黄酮	黄酮和黄酮醇	481-53-8""	HMDB0030539	C10190	LMPK12111443	104900	121100	117300	114500	107500	104700	110700	104700	99010	89890	120800	95940	123600	116500	108500
Com_349_pos	Nobiletin	川陈皮素	C21H22O8	402.39	10.518	Flavonoids	Flavones and Flavonols	类黄酮	黄酮和黄酮醇	478-01-3""	HMDB0029540	C10112	LMPK12111468	274500	242700	300100	47330	46900	56520	64260	71010	66470	285300	263000	272400	174200	185600	189800
Com_353_pos	Deoxynojirimycin	1-脱氧野尻霉素	C6H13NO4	163.173	0.73	Organoheterocyclic compounds	Organoheterocyclic compounds	有机杂环化合物	有机杂环化合物	19130-96-2""	HMDB0035359	C16843		22080	31350	26580	29830	42900	34990	23110	22800	17180	24700	12570	7440	22490	24840	23000
Com_357_pos	Corylifol A	3-[3-[(2E)-3,7-二甲基-2,6-辛二烯-1-基]-4-羟基苯基]-7-羟基-4H-1-苯并吡喃-4-酮	C25H26O4	390.479	12.42	Flavonoids	Isoflavonoids	类黄酮	异黄酮	775351-88-7""	HMDB0250475			315000	310100	285500	173800	186000	167300	206500	265800	241100	329600	319300	361100	210900	256600	283000
Com_358_pos	N-Benzyllinoleamide	N-(9Z,12Z)十八碳二烯酰胺	C25H39NO	369.591	7.51	Lipids	Fatty Acyls	脂质	脂肪酰类	18286-71-0""			LMFA08020158	65680	62270	90450	46880	35330	20050	40370	40290	41210	5947	10480	7520	33760	34950	33070
Com_361_pos	Epsilon-Viniferin	ε-葡萄素	C28H22O6	454.479	10	Phenols And Its Derivatives	Polyphenols	酚类及其衍生物	多酚	62218-08-0""	HMDB0030604			63240	78300	61400	59850	33640	51520	26470	37260	45080	5260	25346	24720	41780	36800	41300
Com_363_pos	Cantharidin	斑蝥素	C10H12O4	196.203	5.98	Terpenoids	Monoterpenoids	萜类	单萜	56-25-7""	HMDB0249592	C16778		37510	29060	27340	56320	73770	39720	54040	37850	47200	31720	34670	37780	39630	43330	30050
Com_364_pos	Alanine	丙氨酸	C3H7NO2	89.094	0.86	Amino Acid And Its Derivatives	Amino Acid And Its Derivatives	氨基酸及其衍生物	氨基酸及其衍生物	338-69-2""	HMDB0062251	C01401		2494000	2162000	2522000	2189000	2262000	2448000	1832000	1698000	1803000	1788000	1980000	1959000	2194000	2108000	2093000
Com_365_pos	Campesterol	菜油甾醇	C28H48O	400.689	7.41	Lipids	Steroids and steroid derivatives	脂质	类固醇及其衍生物	474-62-4""	HMDB0002869	C01789	LMST01030097	56620	43670	43080	36930	38900	53480	13420	23050	25937	37530	15020	21998	20970	33470	29490
Com_366_pos	Rhodionin	草质素苷	C21H20O11	448.383	7.56	Flavonoids	Flavones and Flavonols	类黄酮	黄酮和黄酮醇	85571-15-9""				302400	365600	271200	339900	309400	323500	364900	363600	337700	664500	492400	511900	369600	368800	410000
Com_367_pos	Paeonol	丹皮酚	C9H10O3	166.177	4.08	Organoheterocyclic compounds	Ketones	有机杂环化合物	酮类	552-41-0""	HMDB0256081	C10712		323500	291000	353900	162200	147900	152000	318400	329600	311300	792200	861000	781500	431900	408200	385200
Com_370_pos	3-Butylidenephthalide	丁烯基苯酞	C12H12O2	188.226	11.83	Organoheterocyclic compounds	Organoheterocyclic compounds	有机杂环化合物	有机杂环化合物	551-08-6""	HMDB0032061	C16924		44130	24370	18440	23730	22940	42970	14610	21520	47220	19260	51560	27100	55140	19860	30460
Com_373_pos	Furanodiene	呋喃二烯	C15H20O	216.323	11.23	Terpenoids	Sesquiterpenoids	萜类	倍半萜	19912-61-9""	HMDB0036769	C16959		155000	148300	188800	101100	167000	129100	408100	418200	369400	1005000	944100	828700	419000	368800	382500
Com_375_pos	Podophyllotoxin	鬼臼毒素	C22H22O8	414.412	11.55	Phenylpropanoids and polyketides	Lignans	苯丙素和聚酮化合物	木脂素类	518-28-5""	HMDB0246672	C10874		57190	47530	57490	50650	35420	23640	35960	57800	68700	31400	42970	33020	46740	47110	40810
Com_377_pos	Paederosidic acid	鸡屎藤苷酸	C18H24O12S	464.445	10	Terpenoids	Monoterpenoids	萜类	单萜	18842-98-3""				46260	31950	33590	33360	25890	26080	28930	22200	24420	29747	31439	31422	25860	29980	21760
Com_380_pos	Tussilagone	款冬酮	C23H34O5	390.52	6.51	Terpenoids	Sesquiterpenoids	萜类	倍半萜	84625-50-3""	HMDB0040953			47450	38980	52100	26973	27596	24386	18130	11410	34920	10760	13210	16634	23000	33810	9853
Com_381_pos	Wilforlide A	雷公藤内酯甲	C30H46O3	454.694	10.01	Terpenoids	Diterpenoids	萜类	二萜	84104-71-2""	HMDB0035791			34420	33710	40550	45080	38820	27870	16980	24010	14310	9705	3171	8674	23150	18820	22960
Com_382_pos	Reserpine	利血平	C33H40N2O9	608.689	8.12	Alkaloids and derivatives	Indoles Alkaloids	生物碱及其衍生物	吲哚类生物碱	50-55-5""	HMDB0014351	C06539		20800	13540	9425	19660	11560	12390	18030	15010	33700	18610	20200	15220	18220	9241	19250
Com_383_pos	Leucine	亮氨酸	C6H13NO2	131.175	2.1	Amino Acid And Its Derivatives	Amino Acid And Its Derivatives	氨基酸及其衍生物	氨基酸及其衍生物	26782-71-8""		C16439		895000	864700	946100	739400	676500	608500	746800	856800	791800	1339000	1306000	1196000	986400	904200	910100
Com_384_pos	Pectolinarigenin	柳穿鱼黄素	C17H14O6	314.295	10.78	Flavonoids	Flavones and Flavonols	类黄酮	黄酮和黄酮醇	520-12-7""			LMPK12111164	38410000	37920000	39070000	29040000	28130000	23930000	19330000	21520000	19990000	2097000	1921000	1939000	23350000	20840000	21260000
Com_386_pos	Aristolochic acids	马兜铃酸Ⅰ	C17H11NO7	341.277	6.64	Organic Acid And Its Derivatives	Organic Acid And Its Derivatives	有机酸及其衍生物	有机酸及其衍生物	313-67-7""				4730333	4361700	4219100	4787500	4660300	4730100	6159000	7401000	6670000	4250000	3895000	4080000	3953000	3200000	3033000
Com_387_pos	Aristolochic acid B	马兜铃酸B	C16H9NO6	311.251	7.77	Organic Acid And Its Derivatives	Organic Acid And Its Derivatives	有机酸及其衍生物	有机酸及其衍生物	475-80-9""	HMDB0248599			65430	42940	44080	65420	55350	65390	24010	30570	26590	42801	46564	48155	41300	39700	45370
Com_389_pos	Ligustroflavone	女贞苷	C33H40O18	724.669	9.84	Flavonoids	Flavones and Flavonols	类黄酮	黄酮和黄酮醇	260413-62-5""	HMDB0254089			7218	7625	10190	7577	10800	7015	4345	4576	4251	4700	2090	2019	3478	6312	10910
Com_390_pos	Hirsuteine	去氢毛钩藤碱	C22H26N2O3	366.46	4.86	Alkaloids and derivatives	Indoles Alkaloids	生物碱及其衍生物	吲哚类生物碱	35467-43-7""	HMDB0250477	C16971		1612000	1705000	1751000	2057000	1996000	1677000	1775000	2106000	1843000	518800	547300	505600	1658000	1605000	1631000
Com_391_pos	Dehydrocostus lactone	去氢木香内酯	C15H18O2	230.307	12.25	Terpenoids	Sesquiterpenoids	萜类	倍半萜	477-43-0""	HMDB0250946	C09387		30770	18930	22200	26360	8209	7815	14250	36050	21880	9500	10510	14447	13890	19190	14890
Com_392_pos	Panaxydol	人参环氧炔醇	C17H24O2	260.376	7.85	Lipids	Fatty Acyls	脂质	脂肪酰类	72800-72-7""	HMDB0034000		LMFA05000028	16061	18020	12990	7015	12240	12750	13507	12979	14040	16066	16832	13996	12010	18440	8870
Com_395_pos	Arenobufagin	沙蟾毒精	C24H32O6	416.514	5.73	Lipids	Steroids and steroid derivatives	脂质	类固醇及其衍生物	464-74-4""	HMDB0248571	C20035		82660	57870	79900	23150	63370	24520	42260	51790	49730	30970	28990	17440	54180	35110	61810
Com_397_pos	Prim-O-glucosylcimifugin	升麻素苷	C22H28O11	468.457	6.25	Carbohydrates And Its Derivatives	Carbohydrates And Its Derivatives	糖类及其衍生物	糖类及其衍生物	80681-45-4""	HMDB0256772			128000	126900	134100	75680	73122	75899	80520	82430	56130	919300	995200	810100	231100	213800	254800
Com_398_pos	Pseudoephedrine	伪麻黄碱	C10H15NO	165.235	4.88	Alkaloids and derivatives	Organic Amine Alkaloid	生物碱及其衍生物	有机胺类生物碱	90-82-4""	HMDB0001943	C02765		42700	48570	53990	48730	76330	55050	36990	39560	31850	40740	33360	22060	49780	34520	33490
Com_399_pos	Lindenenol	乌药醇	C15H18O2	230.307	12.24	Alcohols and polyols	Alcohols and polyols	醇类和多元醇类	醇类及其多元醇	26146-27-0""				18630	15770	18140	5122	36510	14860	14340	20730	17920	24650	21240	20680	18250	19360	17840
Com_400_pos	Vincosamide	喜果苷	C26H30N2O8	498.533	8.61	Organoheterocyclic compounds	Indole And Its Derivatives	有机杂环化合物	吲哚及其衍生物	23141-27-7""	HMDB0259813			61340	60640	59270	16740	18000	18610	23100	31740	29870	42190	46660	40100	38740	43070	38100
Com_401_pos	Abrine	相思子碱	C12H14O2N2	218.256	5.61	Alkaloids and derivatives	Indoles Alkaloids	生物碱及其衍生物	吲哚类生物碱	526-31-8""		C02983		39990	42280	54620	44980	19070	23900	24390	24590	36460	55550	66140	34020	44000	38180	50290
Com_403_pos	Parthenolide	小白菊内酯	C15H20O3	248.322	7.47	Terpenoids	Sesquiterpenoids	萜类	倍半萜	29552-41-8""		C07609	LMPR0103090002	418000	378600	354600	361500	380100	329700	217300	292800	247800	90230	118700	93270	315200	260300	304500
Com_405_pos	Neotuberostemonine	新对叶百部碱	C22H33NO4	375.508	11.1	Alkaloids and derivatives	Stemona Alkaloids	生物碱及其衍生物	百部生物碱	143120-46-1""				8033000	10720000	11800000	11680000	14410000	11950000	13940000	11330000	14560000	15770000	12640000	13310000	12600000	11980000	11820000
Com_406_pos	Neocnidilide	新蛇床内酯	C12H18O2	194.274	11.74	Organoheterocyclic compounds	Organoheterocyclic compounds	有机杂环化合物	有机杂环化合物	4567-33-3""	HMDB0034450	C17002		70730	70100	88190	47830	45160	27960	60750	60690	49540	43240	47910	37200	48990	54340	45500
Com_407_pos	vasicine	鸭嘴花碱	C11H12N2O	188.229	4.86	Alkaloids and derivatives	Pyrrolidines	生物碱及其衍生物	吡咯烷类生物碱	6159-55-3""	HMDB0256199	C10733		2617000	2580000	2718000	2696000	2711000	2272000	1201000	1311000	1183000	1155000	1132000	980300	1953000	1953000	1901000
Com_409_pos	lupinine	羽扇豆宁	C10H19NO	169.267	1.54	Alkaloids and derivatives	Quinolines Alkaloids	生物碱及其衍生物	喹啉类生物碱	486-70-4""	HMDB0304704	C10773		38710	50010	50340	66270	43120	50970	39460	36140	54000	74810	99920	117300	52590	35420	42700
Com_414_pos	Scopolin	东莨菪苷	C16H18O9	354.096	5.51	Phenylpropanoids and polyketides	Coumarins and derivatives	苯丙素和聚酮化合物	香豆素及其衍生物	531-44-2""	HMDB0303366	C01527		675200	646700	804000	1285000	849900	865800	294800	314800	343400	56180	88880	79290	641000	561900	633500
Com_415_pos	7-methylguanine	7-甲基鸟嘌呤	C6H7N5O	165.065	4.11	Organoheterocyclic compounds	Purines and purine derivatives	有机杂环化合物	嘌呤及其衍生物	578-76-7""	HMDB0000897	C02242		18390000	17200000	18780000	10800000	9878000	8746000	17480000	18890000	16810000	46500000	48590000	45660000	25250000	23820000	23830000
Com_419_pos	Histidinol	组氨醇	C6H11N3O	141.1	0.72	Amines	Amines	胺类	胺类	4836-52-6""	HMDB0253185			564400	557100	377800	647200	445500	322800	470400	466800	369900	826700	861400	527700	447100	673400	441800
Com_423_pos	6-Hydroxymethylherniarin	6-羟甲基脱肠草素	C11H10O4	206.1	5.96	Phenylpropanoids and polyketides	Coumarins and derivatives	苯丙素和聚酮化合物	香豆素及其衍生物	117597-79-2""				46360	40940	41520	49100	31810	39070	21200	27580	21070	45130	37800	51550	28120	41040	32230
Com_424_pos	Benzamide	苯甲酰胺	C7H7NO	121	4.56	Organic Acid And Its Derivatives	Benzoic acids and derivatives	有机酸及其衍生物	苯甲酸及其衍生物	55-21-0""	HMDB0004461	C09815		58200	39250	44120	18670	30270	33670	27230	32450	20750	62960	41660	60170	45860	43980	37810
Com_426_pos	Caffeic aldehyde	咖啡醛	C9H8O3	164.1	1.84	Phenylpropanoids and polyketides	Phenylpropanoids and polyketides	苯丙素和聚酮化合物	苯丙素和聚酮化合物			C10945		1656000	1547000	1674000	1800000	1604000	1461000	1696000	1670000	1663000	4560000	4724000	4169000	2221000	2361000	2429000
Com_432_pos	Aminopurine	乙酰苯胺	C5H5N5	135.1	1.24	Organoheterocyclic compounds	Purines and purine derivatives	有机杂环化合物	嘌呤及其衍生物					10870000	9607000	10880000	10120000	9223000	8927000	11080000	11080000	10430000	12570000	13340000	12350000	10760000	10830000	10270000
Com_434_pos	2-Aminoadipic acid	2-氨基己二酸 (L-高谷氨酸)	C6H11NO4	161.1	0.95	Amino Acid And Its Derivatives	Amino Acid And Its Derivatives	氨基酸及其衍生物	氨基酸及其衍生物	1118-90-7""				9008000	8374000	8107000	7806000	7621000	6946000	10970000	12450000	10790000	8341000	8774000	8119000	9238000	8493000	7916000
Com_438_pos	p-Coumaroylputrescine	N-对香豆酰基腐胺	C13H18N2O2	234.1	4.62	Phenolic acids	Cinnamic acids and derivatives	酚酸类	肉桂酸及其衍生物	34136-53-3""	HMDB0033461	C18326		56160	63520	49820	59670	40110	28690	45560	33630	19400	40350	27690	26930	33870	41620	46660
Com_441_pos	Agmatine	胍丁胺	C5H14N4	130.1	0.92	Amines	Amines	胺类	胺类	306-60-5""	HMDB0001432	C00179		1440000	1955000	1630000	646700	611900	553500	525200	388800	481800	169600	168100	124200	578500	651200	948800
Com_455_pos	4-Methyl-5-thiazoleethanol	4-甲基-5-噻唑乙醇	C6H9NOS	143.1	3.95	Organoheterocyclic compounds	Organoheterocyclic compounds	有机杂环化合物	有机杂环化合物	137-00-8""	HMDB0032985	C04294		377400	353500	388200	362900	347100	315300	421600	429200	445000	521700	479200	471500	406300	372300	384400
Com_456_pos	Feruloyltyramine	阿魏酰酪胺	C18H19NO4	313	7.87	Phenolic acids	Cinnamic acids and derivatives	酚酸类	肉桂酸及其衍生物	66648-43-9""	HMDB0029365	C02717		94190000	94350000	102000000	33650000	29510000	25740000	26990000	31030000	29100000	21710000	20530000	20240000	48330000	50220000	48710000
Com_466_pos	Punicic acid	石榴酸	C18H30O2	278.3	12.65	Lipids	Fatty Acyls	脂质	脂肪酰类	544-72-9""	HMDB0030963	C08364	LMFA01030146	45450000	45470000	46100000	20780000	18150000	16490000	35000000	36740000	37570000	48690000	49350000	42120000	35530000	37500000	37490000
Com_473_pos	Phellodensin F	黄体素F	C26H30O10	502.2	7.01	Flavonoids	Flavanones	类黄酮	黄烷酮				LMPK12140229	735800	553500	737300	1395000	1238000	1332000	673600	352200	578000	2598000	1292000	1264000	695700	1022000	1167000
Com_488_pos	Cucurbitacin I	葫芦素I	C30H42O7	514.293	0.67	Terpenoids	Triterpenoids	萜类	三萜	2222-07-3""	HMDB0250582	C08800	LMST01010110	10320	16790	14750	4356	3962	20240	13668	9752	10240	11860	29620	45610	5448	14860	17510
Com_489_pos	5-Aminovaleric acid	5-氨基戊酸	C5H11NO2	117.079	18.27	Amino Acid And Its Derivatives	Amino Acid And Its Derivatives	氨基酸及其衍生物	氨基酸及其衍生物	660-88-8""	HMDB0003355	C00431		144400	128500	143200	131300	126800	122600	138800	141100	122900	143700	128900	143000	147600	123600	143400
Com_492_pos	Avicularin	扁蓄苷	C20H18O11	434.085	6.78	Flavonoids	Flavones and Flavonols	类黄酮	黄酮和黄酮醇	572-30-5""	HMDB0030860		LMPK12112167	112400	163900	181900	207600	101500	165700	232400	232300	151000	24060	50740	62900	61610	90200	97510
Com_493_pos	Prunin	樱黄素	C21H22O10	434.121	7.02	Flavonoids	Flavanones	类黄酮	黄烷酮	529-55-5""		C09099	LMPK12140237	921200	1245000	1180000	1279000	1051000	1171000	961200	1007000	1064000	454100	210900	228000	682600	665600	930500
Com_497_pos	Lactucin	莴苣苦素	C15H16O5	276.1	0.67	Organoheterocyclic compounds	Lactones	有机杂环化合物	内酯	1891-29-8""	HMDB0035814	C09489		99420	84550	111200	77370	111500	97000	142900	154800	154000	211300	235000	215900	129400	145100	138500
Com_498_pos	Guanosine monophosphate	鸟苷单磷酸	C10H14N5O8P	363.058	1.01	Nucleotide And Its Derivates	Nucleotide And Its Derivates	核苷酸及其衍生物	核苷酸及其衍生物					423800	459200	580000	640700	615600	541300	595400	592100	749900	403500	373800	338900	502400	461400	427000
Com_499_pos	Quinone	苯醌	C6H4O2	108.021	0.93	Organooxygen compounds	Quinones	有机氧化合物	醌类	106-51-4""	HMDB0003364	C00472		8786000	8276000	8757000	10310000	9696000	9794000	7042000	7013000	7452000	4168000	3645000	3728000	7441000	7319000	7141000
Com_501_pos	5-Hydroxyindole-3-acetic acid	5-羟基吲哚-3-乙酸	C10H9NO3	191.058	5.58	Organoheterocyclic compounds	Indole And Its Derivatives	有机杂环化合物	吲哚及其衍生物	54-16-0""	HMDB0000763	C05635		582800	330000	379400	441200	373800	293300	193900	163800	198800	286000	182300	262100	336200	360400	275300
Com_502_pos	Methionine sulfoxide	蛋氨酸亚砜	C5H11NO3S	165.046	0.75	Amino Acid And Its Derivatives	Amino Acid And Its Derivatives	氨基酸及其衍生物	氨基酸及其衍生物	62697-73-8""	HMDB0002005	C02989		104000	97000	77110	96990	104800	111100	78800	112500	82030	61530	50010	50490	76840	92570	74580
Com_503_pos	Enterodiol	肠二醇	C18H22O4	302.152	16.98	Phenylpropanoids and polyketides	Lignans	苯丙素和聚酮化合物	木脂素类	80226-00-2""	HMDB0005056	C18166		48280	53470	57400	56420	40290	44020	62820	66260	86070	48950	50300	55990	71450	52040	59230
Com_504_pos	7-Methylxanthine	7-甲基黄嘌呤	C6H6N4O2	166.049	4.68	Organoheterocyclic compounds	Purines and purine derivatives	有机杂环化合物	嘌呤及其衍生物	552-62-5""	HMDB0001991	C16353		163700	148200	159700	132500	92980	94160	43400	55860	52670	69020	67480	61150	96950	88690	98310
Com_506_pos	Methylguanidine	1-甲基胍	C2H7N3	73.0971	0.84	Amines	Amines	胺类	胺类	471-29-4""	HMDB0001522	C02294		130300	117400	125100	89480	74920	89560	103300	112100	100100	58140	74110	72380	102500	83630	105400
Com_522_pos	18-Nor-4,15-dihydroxyabieta-8,11,13-trien-7-one	18-去甲-4,15-二羟基阿松香-8,11,13-三烯-7-酮	C19H26O3	302.408	7.25	Terpenoids	Terpene	萜类	萜烯	213329-46-5""				98500	162300	165500	196300	134000	71570	73000	58530	51850	128500	117400	139000	73400	81010	83470
Com_528_pos	2-Aminoethylphosphonate	2-氨基乙基磷酸酯	C2H8NO3P	125.064	6.47	Organic Acid And Its Derivatives	Organic Acid And Its Derivatives	有机酸及其衍生物	有机酸及其衍生物	2041-14-7""	HMDB0011747	C03557		221500	211700	229900	187400	195900	160900	172800	186600	199300	127900	106800	103600	187100	171700	174300
Com_529_pos	2'-Deoxycytidine	2'-脱氧胞苷	C9H13N3O4	227.217	1.18	Nucleotide And Its Derivates	Nucleotide And Its Derivates	核苷酸及其衍生物	核苷酸及其衍生物	207121-53-7""				70530	57790	58720	81510	85800	98390	114000	104500	129800	156800	136300	140800	132800	97380	118700
Com_530_pos	Hydroxycinnamate	邻羟基肉桂酸(邻香豆酸)	C9H8O3	164.158	5.54	Phenolic acids	Cinnamic acids and derivatives	酚酸类	肉桂酸及其衍生物	614-60-8""				2610000	2710000	2633000	2731000	3053000	2388000	1966000	2115000	2279000	931700	1065000	899300	2428000	2326000	2124000
Com_536_pos	3-Methylcrotonylglycine	N-(3-甲基-1-氧代-2-丁烯酸)氨基乙酸	C7H11NO3	157.167	1.08	Organic Acid And Its Derivatives	Organic Acid And Its Derivatives	有机酸及其衍生物	有机酸及其衍生物	33008-07-0""	HMDB0000459	C20828		39780	42760	31330	72450	57230	62310	56500	55520	52630	57720	56750	46760	46140	35960	45400
Com_537_pos	Butylphthalide	正丁基苯酞	C12H14O2	190.238	1.15	Organoheterocyclic compounds	Organoheterocyclic compounds	有机杂环化合物	有机杂环化合物	6066-49-5""	HMDB0032064	C17854		45440	26800	47360	33060	41330	48030	40990	58830	49230	48060	62030	53460	50710	50220	40070
Com_540_pos	4-Pyridoxate	4-吡哆酸	C8H9NO4	183.161	2.91	Organoheterocyclic compounds	Pyridines and derivatives	有机杂环化合物	吡啶及其衍生物	82-82-6""	HMDB0000017	C00847		2391000	2319000	2455000	561900	535200	464400	1455000	1495000	1498000	1018000	1007000	991600	1389000	1331000	1288000
Com_550_pos	Apo-13-zeaxanthinone	载脂蛋白-13-玉米黄质酮	C18H26O2	274.4	8.84	Organoheterocyclic compounds	Ketones	有机杂环化合物	酮类		HMDB0302026			1242000	1160000	1200000	774900	663900	656200	726200	805700	773300	501900	523600	441100	759400	742800	814800
Com_554_pos	(-)-Borneol	冰片	C10H18O	154.249	1.06	Terpenoids	Monoterpenoids	萜类	单萜	464-45-9""	HMDB0034976	C01766	LMPR0102120004	119500	146400	94540	100700	132100	102700	114500	148900	168000	97650	125400	208700	150100	165400	135500
Com_566_pos	D-(+)-Octopine	D-(+)-章鱼碱	C9H18N4O4	246.264	0.73	Amino Acid And Its Derivatives	Amino Acid And Its Derivatives	氨基酸及其衍生物	氨基酸及其衍生物	34522-32-2""		C04137		35320	25040	25140	30950	19330	15960	21870	19820	35160	54460	52720	45170	39850	35580	40540
Com_567_pos	D-Ala-D-Ala	D-丙氨酰-D-丙氨酸	C6H12N2O3	160.171	0.94	Amino Acid And Its Derivatives	Amino Acid And Its Derivatives	氨基酸及其衍生物	氨基酸及其衍生物	923-16-0""	HMDB0244385	C00993		17990	16460	16780	17260	12580	14850	11090	20270	14510	25710	15750	14830	11100	14160	13440
Com_568_pos	Denin	丹宁	C33H56O14	676.79	11.46	Lipids	Steroids and steroid derivatives	脂质	类固醇及其衍生物					378300	73350	101300	414300	131700	243100	67800	144500	106300	197300	266000	77780	246900	383500	204600
Com_577_pos	Docosanoic acid	山嵛酸	C22H44O2	340.584	1.08	Lipids	Fatty Acyls	脂质	脂肪酰类	112-85-6""	HMDB0304269	C08281	LMFA01010022	60360	39550	32470	72230	69340	28120	42350	22240	33120	16670	39550	65050	70610	56330	61060
Com_578_pos	D-Sorbitol	D-山梨糖醇	C6H14O6	182.172	0.89	Carbohydrates And Its Derivatives	Sugar Alcohols	糖类及其衍生物	糖醇	50-70-4""	HMDB0000247	C00794		432800	454300	349900	677600	679700	347000	885900	2172000	1221000	837800	709800	991900	1483000	939200	1137000
Com_581_pos	gamma-Dodecalactone	γ-十二内酯	C12H22O2	198.302	4.5	Organoheterocyclic compounds	Lactones	有机杂环化合物	内酯	2305-05-7""			LMFA07040042	181100	245900	220200	209400	207100	234300	344500	272100	253300	165700	161000	148200	249900	182000	191700
Com_582_pos	Ganodermanontriol	灵芝马酮	C30H48O4	472.7	5.7	Terpenoids	Triterpenoids	萜类	三萜	106518-63-2""	HMDB0035977		LMPR0106050005	50000	101200	57770	68020	52400	65510	47920	48220	40550	49040	26380	52220	43220	45910	34110
Com_584_pos	Oxidized glutathione	氧化谷胱甘肽	C20H32N6O12S2	612.6	1.06	Amino Acid And Its Derivatives	Amino Acid And Its Derivatives	氨基酸及其衍生物	氨基酸及其衍生物	27025-41-8""	HMDB0003337	C00127		385500	421900	653100	387200	398600	316300	761800	596600	769900	253300	197200	258200	339300	390500	587200
Com_585_pos	Hippuric Acid	马尿酸	C9H9NO3	179.173	6.2	Organic Acid And Its Derivatives	Organic Acid And Its Derivatives	有机酸及其衍生物	有机酸及其衍生物	495-69-2""	HMDB0000714	C01586		139300	109600	100400	81050	84510	86770	53800	57460	79330	118900	108400	91760	99050	98000	117900
Com_587_pos	IAA-Glu	吲哚乙酸-谷氨酸	C15H16N2O5	304.298	0.72	Phytohormones	Auxin	植物激素	生长素		HMDB0304379			170600	230100	169500	156200	156600	141800	185300	182100	235800	311900	326700	305900	220400	201100	190800
Com_588_pos	Inosine-5'-monophosphate	肌苷-5'-单磷酸	C10H13N4O8P	348.206	1.05	Nucleotide And Its Derivates	Nucleotide And Its Derivates	核苷酸及其衍生物	核苷酸及其衍生物	131-99-7""	HMDB0000175	C00130		542600	480500	493500	1169000	1088000	875500	572300	745500	726800	439800	284800	353300	645200	647100	430700
Com_594_pos	L-Cystine	L-胱氨酸	C6H12N2O4S2	240.301	2.03	Amino Acid And Its Derivatives	Amino Acid And Its Derivatives	氨基酸及其衍生物	氨基酸及其衍生物	56-89-3""	HMDB0000192	C00491		423300	1212000	314200	1069000	1038000	588300	769500	491100	929500	938500	350400	1422000	709300	552900	1011000
Com_608_pos	Methyl Benzoate	苯甲酸甲酯	C8H8O2	136.148	1.84	Organic Acid And Its Derivatives	Benzoic acids and derivatives	有机酸及其衍生物	苯甲酸及其衍生物	93-58-3""	HMDB0033968	C20645		91960	83030	89430	83900	80750	59700	72430	67430	92760	234100	244200	225000	89570	114200	99650
Com_610_pos	Methyl heptadecanoate	十七烷酸甲酯	C18H36O2	284.477	15.09	Lipids	Fatty Acyls	脂质	脂肪酰类	1731-92-6""			LMFA07010473	5333	2834	2948	4993	2439	5959	3781	10320	10730	3580	4507	5488	5889	4784	6256
Com_611_pos	2-Methoxyhexadecanoate	棕榈酸甲酯	C17H34O2	270.451	0.97	Lipids	Fatty Acyls	脂质	脂肪酰类	112-39-0""		C13947	LMFA07010470	8690000	8385000	7575000	10730000	7504000	8600000	7070000	7879000	6294000	5963000	5508000	5468000	7967000	7313000	6155000
Com_614_pos	Muramic acid	胞壁酸	C9H17NO7	251.234	13.38	Carbohydrates And Its Derivatives	Sugar Acids And Its Derivatives	糖类及其衍生物	糖酸及其衍生物	1114-41-6""	HMDB0003254	C06470		11740	23470	25830	33050	72260	29030	30230	33060	31210	59520	29610	31380	31040	24130	27210
Com_629_pos	N-Acetyl-5-hydroxytryptamine	N-乙酰基-5-羟色胺	C12H14N2O2	218.252	5.98	Amino Acid And Its Derivatives	Amino Acid And Its Derivatives	氨基酸及其衍生物	氨基酸及其衍生物	1210-83-9""	HMDB0001238	C00978		19250	14150	31830	10670	18550	34720	13280	17330	19000	14400	14020	15200	28820	23900	31290
Com_632_pos	N-Acetylputrescine	N-乙酰丁二胺	C6H14N2O	130.188	0.75	Amino Acid And Its Derivatives	Amino Acid And Its Derivatives	氨基酸及其衍生物	氨基酸及其衍生物	5699-41-2""	HMDB0002064	C02714		2597000	2919000	1464000	1062000	938500	785300	418700	606200	434000	129800	120800	161900	746300	783900	695100
Com_647_pos	Palmitoleic Acid	棕榈油酸	C16H30O2	254.408	10.9	Lipids	Fatty Acyls	脂质	脂肪酰类	373-49-9""	HMDB0003229	C08362	LMFA01030056	304500	325900	261000	283000	305200	270200	294500	304800	297000	292600	265600	305100	340400	241400	306000
Com_648_pos	Phellodenol H	黄柏醇H	C17H20O9	368.335	1.02	Phenylpropanoids and polyketides	Coumarins and derivatives	苯丙素和聚酮化合物	香豆素及其衍生物					47320	58380	64870	46500	65800	65550	63470	66950	86060	67040	63480	44420	94700	58200	89920
Com_650_pos	Phosphocreatine	磷酸肌酸	C4H10N3O5P	211.113	2.5	Amino Acid And Its Derivatives	Amino Acid And Its Derivatives	氨基酸及其衍生物	氨基酸及其衍生物	67-07-2""	HMDB0001511	C02305		1499000	1443000	1467000	1235000	1092000	891700	923900	894600	877700	1038000	974700	952300	1300000	1183000	1180000
Com_651_pos	Picramnioside F	苦味酸苷F	C33H34O15	670.614	0.97	Carbohydrates And Its Derivatives	Glycosides	糖类及其衍生物	糖苷类					236200	215200	148700	318700	263000	126400	133800	157300	69740	102500	128300	86340	121800	146400	145600
Com_652_pos	Pyridoxine	吡哆醇	C8H11NO3	169.178	1.53	Vitamins	Vitamins	维生素	维生素	65-23-6""	HMDB0000239	C00314		797400	844500	835400	1030000	1087000	1045000	974000	988000	923600	2907000	2881000	2896000	1374000	1286000	1562000
Com_653_pos	Quercetin-3,4'-O-di-beta-glucopyranoside	槲皮素吡喃葡萄糖苷	C27H30O17	626.52	5.39	Flavonoids	Flavones and Flavonols	类黄酮	黄酮和黄酮醇					7822000	9556000	12940000	7476000	4711000	5258000	6406000	5295000	4950000	2282000	3102000	1851000	7427000	7114000	7910000
Com_663_pos	Swainsonine	苦马豆素	C8H15NO3	173.21	5.53	Alkaloids and derivatives	Pyridines Alkaloids	生物碱及其衍生物	吡啶类生物碱	72741-87-8""		C10173		6516000	5833000	6183000	1376000	1610000	1287000	1131000	1179000	1177000	492000	522300	463300	2496000	2249000	2252000
Com_665_pos	Thymine	胸腺嘧啶	C5H6N2O2	126.113	2.5	Nucleotide And Its Derivates	Nucleotide And Its Derivates	核苷酸及其衍生物	核苷酸及其衍生物	65-71-4""	HMDB0000262	C00178		84370	86650	77430	48080	47630	39160	89320	81900	89140	124800	134700	137000	85200	81070	88530
Com_666_pos	Tianshic acid	天水酸	C18H37NO5	347.49	0.97	Lipids	Fatty Acyls	脂质	脂肪酰类					32660	28670	18760	47330	59420	60290	21790	38640	38850	29550	31450	25100	56220	23260	36140
Com_672_pos	Tyramine	酪胺	C8H11NO	137.179	2	Amines	Amines	胺类	胺类	51-67-2""	HMDB0000306	C00483		558000	565200	594600	152200	129200	109100	136900	149400	152300	136500	109300	117200	259600	247700	227100
Com_674_pos	Xanthurenic acid	黄尿酸(4,8-二羟基喹啉甲酸)	C10H7NO4	205.167	5.06	Organic Acid And Its Derivatives	Organic Acid And Its Derivatives	有机酸及其衍生物	有机酸及其衍生物	59-00-7""	HMDB0000881	C02470		719100	719500	745700	760100	784300	764400	357300	585200	354500	585000	344200	350400	579800	526600	563700
Com_676_pos	Yamogenin	雅姆皂苷元	C27H42O3	414.621	0.9	Lipids	Steroids and steroid derivatives	脂质	类固醇及其衍生物	512-06-1""		C08918	LMST01080045	23270	23430	16450	36170	16510	17762	18590	26300	25090	21360	46230	21900	29380	26120	28610
Com_677_pos	Linoleic acid	亚油酸	C18H32O2	280.445	14.46	Lipids	Fatty Acyls	脂质	脂肪酰类	60-33-3""	HMDB0000673	C01595	LMFA01030120	289100	328800	275900	285500	377900	385900	414400	483100	572700	247100	427400	429200	405100	370400	384100
Com_679_pos	4-Hydroxybenzoate	对羟基苯甲酸	C7H6O3	138.121	4.12	Organic Acid And Its Derivatives	Benzoic acids and derivatives	有机酸及其衍生物	苯甲酸及其衍生物	99-96-7""	HMDB0304180	C00156		54080	42510	43890	78870	86800	86700	44320	50040	29630	53440	49850	43990	74480	46130	47600
Com_682_pos	Fustin	黄颜木素	C15H12O6	288.252	5.89	Flavonoids	Flavanones	类黄酮	黄烷酮	20725-03-5""		C01378		1401000	1357000	1460000	1117000	1125000	841100	1126000	1400000	1307000	156500	178900	194600	1027000	997500	1121000
Com_701_pos	Oryzalexin E	二萜杀菌素E	C20H32O2	304.467	1.42	Terpenoids	Diterpenoids	萜类	二萜	150943-96-7""	HMDB0039702	C21561		12960	18830	13930	15260	18400	9520	11630	11830	13850	15420	12093	14130	16920	19450	17900
Com_705_pos	Kumatakenin	华良姜素	C17H14O6	314.289	7.66	Flavonoids	Flavones and Flavonols	类黄酮	黄酮和黄酮醇	3301-49-3""			LMPK12112690	445400	438200	354100	275800	324900	217000	369400	515000	376000	22600	13590	201647	312000	296300	435800
Com_706_pos	Orotic acid	乳清酸	C5H4N2O4	156.096	1.44	Vitamins	Vitamins	维生素	维生素	65-86-1""	HMDB0000226	C00295		345900	305700	234700	306400	192600	253911	501900	500900	843300	734600	720700	537000	335600	431800	358900
Com_708_pos	beta-Alanine	β-氨基丙酸	C3H7NO2	89.093	0.8	Amino Acid And Its Derivatives	Amino Acid And Its Derivatives	氨基酸及其衍生物	氨基酸及其衍生物	107-95-9""	HMDB0000056	C00099		54430	52200	72940	53460	78840	65420	67710	75420	95610	95090	88900	88420	87910	76200	94260
Com_709_pos	L-Dihydroorotic acid	L-氢化乳清酸	C5H6N2O4	158.112	0.92	Amino Acid And Its Derivatives	Amino Acid And Its Derivatives	氨基酸及其衍生物	氨基酸及其衍生物	5988-19-2""	HMDB0003349	C00337		31110000	30480000	34280000	32430000	31690000	36490000	68490000	65750000	62760000	63310000	59980000	62360000	45880000	47370000	47610000
Com_710_pos	D-Threonine	D-苏氨酸	C4H9NO3	119.119	0.86	Amino Acid And Its Derivatives	Amino Acid And Its Derivatives	氨基酸及其衍生物	氨基酸及其衍生物	632-20-2""	HMDB0250801	C00820		832600	780100	731000	684400	596700	602700	662800	770800	641500	593400	650600	691600	732300	718900	692800
Com_712_pos	Gossypol	棉酚	C30H30O8	518.554	6	Terpenoids	Sesquiterpenoids	萜类	倍半萜	303-45-7""	HMDB0040723	C07667	LMPR0103330002	76660	33910	18100	91570	97790	56310	88310	66170	50200	49880	72470	83590	80750	99550	44860
Com_713_pos	Protostemonine	原百步碱	C25H31NO6	417.495	0.65	Alkaloids and derivatives	Stemona Alkaloids	生物碱及其衍生物	百部生物碱	27495-40-5""				11810	6901	9864	3928	5296	16240	28620	22430	28050	28840	48160	36050	21170	21730	17740
Com_714_pos	Kaurenoic acid	异贝壳杉烯酸	C20H30O2	302.457	11.54	Terpenoids	Diterpenoids	萜类	二萜	6730-83-2""	HMDB0302664	C11874		43520	47440	37450	8926	2697	8692	6975	19320	10300	75220	68700	81380	45110	36100	29790
Com_715_pos	Benzoylpaeoniflorin	苯甲酰芍药苷	C30H32O12	584.568	8.53	Terpenoids	Terpene	萜类	萜烯	38642-49-8""	HMDB0249055			13860	11680	26130	9207	22770	12220	4214	8271	7505	2342	4849	3721	9339	13180	11810
Com_716_pos	TriacetonaMine	四甲基哌啶酮	C9H17NO	155.24	2.28	Organoheterocyclic compounds	Piperidines	有机杂环化合物	哌啶类	826-36-8""	HMDB0031179			231400	239900	239400	251300	232100	206400	331800	299100	329000	276500	241200	272400	257300	228800	226000
Com_717_pos	Cyclen	轮环藤宁	C8H20N4	172.27	0.71	Amines	Amines	胺类	胺类	294-90-6""	HMDB0250623			206200	207700	256200	224800	244600	228700	199800	198300	219400	227100	209000	228400	181300	201100	205500
Com_718_pos	Longifolene	长叶烯	C15H24	204.35	9.751	Terpenoids	Sesquiterpenoids	萜类	倍半萜	475-20-7""	HMDB0302687	C09699		65580	42110	95260	77570	45430	60380	74290	73880	68950	86070	55370	75160	94890	85150	58860
Com_719_pos	Tropinone	托品酮	C8H13NO	139.19	1	Alkaloids and derivatives	Tropanes Alkaloids	生物碱及其衍生物	莨菪烷类生物碱	532-24-1""	HMDB0304521	C00783		42750	71910	59270	82430	53130	57170	30670	38660	55330	50360	49070	42480	48170	62320	48580
Com_720_pos	Betaine	甜菜碱	C5H11NO2	117.15	0.907	Alkaloids and derivatives	Organic Amine Alkaloid	生物碱及其衍生物	有机胺类生物碱	107-43-7""	HMDB0000043	C00719		187400000	168200000	193500000	116700000	119200000	102100000	181000000	197500000	183800000	151800000	156300000	136600000	175800000	176100000	188600000
Com_721_pos	Lipoamide	(+/-)-α-硫辛酰胺	C8H15NOS2	205.341	4.89	Lipids	Fatty Acyls	脂质	脂肪酰类	940-69-2""	HMDB0000962	C00248	LMFA08010006	446500	445800	451900	482300	462900	401800	271300	238600	250900	223400	213600	220800	330800	308800	332000
Com_722_pos	5-Methyluridine	5-甲基尿苷	C10H14N2O6	258.228	1.02	Nucleotide And Its Derivates	Nucleotide And Its Derivates	核苷酸及其衍生物	核苷酸及其衍生物	1463-10-1""	HMDB0000884			373100	390800	401500	249000	419400	290000	263700	307400	291800	234100	308300	255700	199700	220700	357300
Com_723_pos	Biotin	D-生物素	C10H16N2O3S	244.311	9.02	Vitamins	Vitamins	维生素	维生素	58-85-5""	HMDB0000030	C00120		73970	88480	98730	94190	88500	74990	71280	82230	94660	60040	64040	79720	83400	74360	78740
Com_725_pos	Histamine	组胺	C5H9N3	111.145	1.04	Amines	Amines	胺类	胺类	51-45-6""	HMDB0000870	C00388		657600	611600	540400	806600	858800	714900	610400	619500	568300	978800	1109000	1054000	758800	612300	713200
Com_726_pos	Kynurenine	犬尿氨酸	C10H12N2O3	208.214	3.78	Amino Acid And Its Derivatives	Amino Acid And Its Derivatives	氨基酸及其衍生物	氨基酸及其衍生物	343-65-7""	HMDB0250769	C01718		91350	84530	86930	62720	56750	46140	87720	97070	79680	62990	36750	58160	56170	78070	85920
Com_729_pos	Spermine	精胺	C10H26N4	202.34	0.71	Polyamine	Polyamine	多胺	多胺	71-44-3""	HMDB0001256	C00750		34320	45490	42200	29210	29880	22840	48570	37020	39690	62710	54250	53580	31770	49210	47730
Com_731_pos	Urea	尿素	CH4N2O	60.055	0.93	Organic Acid And Its Derivatives	Organic Acid And Its Derivatives	有机酸及其衍生物	有机酸及其衍生物	57-13-6""	HMDB0000294	C00086		410900	394800	469900	246200	245800	454900	425900	347800	398400	1069000	1029000	923700	606600	565800	623300
Com_732_pos	Heteroclitin D	异型南五味子丁素	C27H30O8	482.522	0.72	Phenylpropanoids and polyketides	Tannins	苯丙素和聚酮化合物	鞣质	140369-76-2""				6664	3928	2433	4976	6219	2455	8123	3433	8218	4401	3957	6693	3969	4247	2456
Com_734_pos	Benzyl cinnamate	肉桂酸苄酯	C16H14O2	238.28	6.53	Phenolic acids	Cinnamic acids and derivatives	酚酸类	肉桂酸及其衍生物	103-41-3""	HMDB0040286			543100	449800	652500	504000	419100	398600	173000	259100	194600	498200	402700	340000	405500	400000	353000
Com_737_pos	Geranylacetone	香叶基丙酮	C13H22O	194.313	5.34	Terpenoids	Monoterpenoids	萜类	单萜	3796-70-1""	HMDB0031846	C13297		242100	257100	242900	288600	304600	276500	186400	179000	184000	265200	277700	269400	258800	227700	227100
Com_740_pos	Solanidine	茄啶	C27H43NO	397.636	0.96	Lipids	Steroids and steroid derivatives	脂质	类固醇及其衍生物	80-78-4""	HMDB0003236	C06543	LMST01150007	4776000	5380000	5902000	7262000	8213000	7082000	7458000	7397000	4410000	4264000	6780000	6366000	5850000	5852000	5688000
Com_741_pos	Sorbic acid	山梨酸	C6H8O2	112.127	6.72	Lipids	Fatty Acyls	脂质	脂肪酰类	110-44-1""	HMDB0256823		LMFA01030100	903900	882400	898900	854900	989800	946800	625400	830600	909400	2436000	1911000	1747000	1181000	1291000	1075000
Com_742_pos	Vanillin	香兰素	C8H8O3	152.147	1.02	Phenols And Its Derivatives	Phenols And Its Derivatives	酚类及其衍生物	酚类及其衍生物	121-33-5""	HMDB0012308	C00755		71370	54150	44180	50680	54180	47600	57370	43500	55530	53590	40540	30850	47930	54120	48060
Com_743_pos	alpha-Ionone	α-紫罗兰酮	C13H20O	192.297	1.86	Terpenoids	Sesquiterpenoids	萜类	倍半萜	127-41-3""	HMDB0059883	C12286		418500	393700	471400	461500	437100	386800	423000	418700	423700	1173000	1255000	1134000	592800	629600	608500
Com_744_pos	(-)-Carvone	左旋香芹酮	C10H14O	150.218	9.22	Terpenoids	Monoterpenoids	萜类	单萜	6485-40-1""	HMDB0035089	C01767	LMPR0102090007	144600	231900	114000	225400	317000	169000	366300	418000	464900	166100	161100	126600	412800	373600	217300
Com_745_pos	D-Asparagine	D-天冬酰胺	C4H8N2O3	132.118	0.96	Amino Acid And Its Derivatives	Amino Acid And Its Derivatives	氨基酸及其衍生物	氨基酸及其衍生物	2058-58-4""	HMDB0033780	C01906		2469000	2398000	2768000	3228000	3252000	3037000	2122000	2312000	2199000	1406000	1382000	1323000	2369000	2379000	2318000
Com_746_pos	Nerol	橙花醇	C10H18O	154.249	9.95	Terpenoids	Monoterpenoids	萜类	单萜	106-25-2""	HMDB0035155	C09871	LMPR0102010010	113300	109300	111100	94470	94120	68010	102800	97730	70610	72490	73010	64330	84170	85350	83400
Com_748_pos	beta-Ionone	β-紫罗兰酮	C13H20O	192.297	8.5	Terpenoids	Sesquiterpenoids	萜类	倍半萜	14901-07-6""				907300	875200	931700	779600	849000	760400	485300	492300	418700	188600	267800	208300	601500	586500	598600
Com_749_pos	sn-Glycero-3-phosphocholine	SN-甘油-3-磷酸胆碱	C8H20NO6P	257.22	0.91	Lipids	Glycerophospholipids	脂质	甘油磷脂	28319-77-9""	HMDB0000086	C00670		14550000	14590000	10410000	31020000	31280000	26740000	10210000	14640000	13280000	5218000	5386000	5151000	15320000	12930000	14580000
Com_750_pos	Methyl Nicotinate	烟酸甲酯	C7H7NO2	137.14	0.96	Organoheterocyclic compounds	Pyridines and derivatives	有机杂环化合物	吡啶及其衍生物	93-60-7""	HMDB0029806			24180	13230	18990	25160	13870	22790	25420	18370	20850	12740	9849	16870	22840	21430	12520
Com_751_pos	4-Ketolutein	4-酮基叶黄素	C45H54O3	582.9	0.73	Terpenoids	Carotenoids	萜类	类胡萝卜素					11360	5912	7358	2456	5392	3442	6389	10280	21190	42930	44650	20230	17710	15760	12330
Com_752_pos	O-Phosphocholine	磷酸胆碱	C5H15NO4P+	184.15	0.87	Amines	Cholines	胺类	胆碱类	3616-04-4""	HMDB0001565	C00588		2818000	3357000	3276000	5346000	5116000	4959000	1892000	2161000	2187000	1121000	1174000	1212000	2887000	2646000	2606000
Com_761_pos	N-Caffeoylputrescine	N-咖啡酰腐胺	C13H18N2O3	250.29	4.57	Phenolic acids	Cinnamic acids and derivatives	酚酸类	肉桂酸及其衍生物					76780	64650	62780	44830	36100	46900	14080	11990	13390	25180	24710	17540	43560	23760	32270
Com_766_pos	Isoquinoline	异喹啉	C9H7N	129.1	4.87	Alkaloids and derivatives	Isoquinolines Alkaloids	生物碱及其衍生物	异喹啉类生物碱	119-65-3""	HMDB0034244	C06323		180400	155400	181100	186900	172900	129700	101700	90970	99100	83430	91200	106100	137400	157500	121800
Com_768_pos	Phytocassane C	植烷C	C20H30O3	318.1	5.19	Terpenoids	Diterpenoids	萜类	二萜		HMDB0041058			261500	334900	323300	332200	308100	235300	136900	123400	120700	112500	109300	117300	245300	224000	182300
Com_769_pos	Maleic acid	马来酸	C4H4O4	116.011	0.96	Organic Acid And Its Derivatives	Organic Acid And Its Derivatives	有机酸及其衍生物	有机酸及其衍生物	110-16-7""	HMDB0000176	C01384		3819000	4108000	3624000	1967000	1872000	1669000	2138000	2391000	2090000	1992000	2054000	2103000	2534000	2515000	2689000
Com_772_pos	Putrescine	腐胺	C4H12N2	88.1	0.68	Polyamine	Polyamine	多胺	多胺	110-60-1""	HMDB0001414	C00134		723900	769700	780400	289200	314300	267600	225420	236570	241130	220070	207963	199700	213300	222900	285200
Com_774_pos	picrocrocin	苦番红花素	C16H26O7	330.37	6.36	Carbohydrates And Its Derivatives	Carbohydrates And Its Derivatives	糖类及其衍生物	糖类及其衍生物	138-55-6""	HMDB0005796	C17055		358900	378500	331200	269700	237300	249300	173300	192800	235300	227000	237000	233800	267500	300800	274000
Com_775_pos	Isopentenyl adenosine	异戊烯基腺苷	C15H21N5O4	335.358	6.814	Phytohormones	Cytokinins	植物激素	细胞分裂素	7724-76-7""	HMDB0304396	C16427		66120	65400	46740	31110	30900	18840	32970	52030	38060	34940	26440	23030	32950	31260	29380
Com_776_pos	Methyl indole-3-acetate	吲哚-3-乙酸甲酯	C11H11NO2	189.21	9.342	Phytohormones	Auxin	植物激素	生长素	1912-33-0""	HMDB0029738			39490	39750	28880	35480	32360	44550	29870	46790	37300	33550	33490	25870	28050	27820	35420
Com_777_pos	Icariside B2	淫羊藿次苷 B2	C19H30O8	386.194	6.05	Carbohydrates And Its Derivatives	Carbohydrates And Its Derivatives	糖类及其衍生物	糖类及其衍生物	108906-51-0""				1513000	1434000	1501000	905600	686800	576500	547700	425800	372100	456700	904800	705500	1054000	843200	1009000
Com_778_pos	Oleoylethanolamide	油酰单乙醇胺	C20H39NO2	325.298	14.61	Amines	Amines	胺类	胺类	111-58-0""	HMDB0002088	C20792		587600	564900	581900	629900	646400	619900	469600	496400	534100	297300	443200	428200	567600	470100	501200
Com_779_pos	4-Methylaminobutyrate	N-甲基-4-氨基丁酸	C5H11NO2	117.07	0.92	Amino Acid And Its Derivatives	Amino Acid And Its Derivatives	氨基酸及其衍生物	氨基酸及其衍生物	1119-48-8""		C15987		10700	13600	13590	12020	16320	6561	10760	4974	8461	13640	12340	12550	17120	7859	10530
Com_782_pos	Citroside A	柑橘苷 A	C19H30O8	386.194	6.04	Terpenoids	Monoterpenoids	萜类	单萜	120330-44-1""	HMDB0030370			27190	29150	43950	38740	23520	22131	19150	20360	16350	27650	38430	18300	23530	28270	22210
Com_786_pos	5,7-Dihydroxy-3',4',5'-trimethoxyflavone	5,7-二羟基-3',4',5'-三甲氧基黄酮	C18H16O7	344.09	4.99	Flavonoids	Flavones and Flavonols	类黄酮	黄酮和黄酮醇	18103-42-9""	HMDB0037692	C19807	LMPK12110880	77920	78470	95460	54340	76180	64140	45960	40410	35670	31700	45760	30820	63840	66330	56990
Com_787_pos	N-Acetyl-D-galactosamine	N-乙酰-D-半乳糖胺	C8H15NO6	221.09	1	Carbohydrates And Its Derivatives	Carbohydrates And Its Derivatives	糖类及其衍生物	糖类及其衍生物	1811-31-0""	HMDB0000853	C01132		263300	256600	359000	405700	439000	398000	370100	373800	323100	375600	414300	380000	437500	375300	400600
Com_788_pos	6-Deoxyfagomine	6-脱氧荞麦碱	C6H13NO2	131.095	2.06	Alkaloids and derivatives	Piperidines alkaloid	生物碱及其衍生物	哌啶类生物碱	197449-09-5""	HMDB0036382			308300	299600	286000	243900	211100	194400	263600	255700	283900	400600	430400	431800	307700	295700	328900
Com_791_pos	HBOA	2-羟基-2H-1,4-苯并噁嗪-3(4H)-酮	C8H7NO3	165.042	4.15	Organoheterocyclic compounds	Organoheterocyclic compounds	有机杂环化合物	有机杂环化合物	23520-34-5""	HMDB0038318	C15769		66140000	61430000	68590000	38350000	35050000	31550000	61840000	65290000	62770000	166300000	173700000	162400000	86540000	86050000	86520000
Com_792_pos	Isomangiferin	异芒果苷	C19H18O11	422.085	1.51	Organoheterocyclic compounds	Xanthone	有机杂环化合物	口山酮	24699-16-9""	HMDB0029477	C16979		149600	148000	178600	96900	104000	84510	714600	609300	663500	653400	745200	594900	364800	396600	428700
Com_794_pos	Diisooctyl phthalate	邻苯二甲酸二异辛酯	C24H38O4	390.277	16.86	Organic Acid And Its Derivatives	Benzoic acids and derivatives	有机酸及其衍生物	苯甲酸及其衍生物	27554-26-3""	HMDB0251353	C14577		250900	316700	414600	371200	381700	493100	545800	319800	366900	298000	327000	315700	468800	307500	366400
Com_801_pos	Demissidine	垂茄次碱	C27H45NO	399.35	11.06	Alkaloids and derivatives	Steroidals Alkaloids	生物碱及其衍生物	甾体类生物碱	474-08-8""	HMDB0303382		LMST01150001	447800	507900	605100	643300	616900	478100	707500	593100	774500	755100	660600	641700	605300	589800	561300
Com_802_pos	Isofraxetin	异秦皮素	C10H8O5	208.037	10.84	Phenylpropanoids and polyketides	Coumarins and derivatives	苯丙素和聚酮化合物	香豆素及其衍生物	50656-75-2""				42270	34450	19970	24750	45590	34780	33540	21510	21040	21000	36680	40290	25440	25680	34890
Com_805_pos	2,6-Dimethoxybenzoquinone	2,6-二氧甲基-1,4-苯醌	C8H8O4	168.042	4.69	Organooxygen compounds	Quinones	有机氧化合物	醌类	530-55-2""	HMDB0029673	C10331		266800	242600	284400	345000	310300	252800	149300	196100	183100	350700	322200	351100	270300	306100	259200
Com_806_pos	L-2-Aminoadipic acid	L-2-氨基己二酸	C6H11NO4	161.069	0.93	Amino Acid And Its Derivatives	Amino Acid And Its Derivatives	氨基酸及其衍生物	氨基酸及其衍生物	542-32-5""	HMDB0302754	C00956		2830000	2159000	3254000	2448000	2304000	2346000	4528000	2921000	4199000	2780000	2594000	2583000	3060000	2762000	3008000
Com_807_pos	Monopalmitin	单棕榈酸甘油酯	C19H38O4	330.277	13.72	Lipids	Glycerolipids	脂质	甘油脂类	542-44-9""	HMDB0245964		LMGL01010001	1396000	1080000	685000	954000	374000	293200	754700	188200	1813000	2653000	263600	285100	1191000	1102000	536900
Com_808_pos	Turanose	松二糖	C12H22O11	342.3	0.95	Carbohydrates And Its Derivatives	Carbohydrates And Its Derivatives	糖类及其衍生物	糖类及其衍生物	547-25-1""	HMDB0011740	C19636		36360000	32180000	45970000	80060000	84110000	72320000	71900000	70550000	75920000	60290000	62690000	56020000	81930000	49060000	51280000
Com_811_pos	Acetylcholine	乙酰胆碱	C7H16NO2	146.118	1.02	Amines	Cholines	胺类	胆碱类	60-31-1""	HMDB0000895	C01996		11060000	9850000	8568000	7885000	8272000	6590000	5277000	7684000	6035000	12580000	14980000	15190000	9919000	9946000	6177000
Com_813_pos	2-Aminoisobutyric acid	2-氨基异丁酸	C4H9NO2	103.063	0.82	Amino Acid And Its Derivatives	Amino Acid And Its Derivatives	氨基酸及其衍生物	氨基酸及其衍生物	62-57-7""	HMDB0001906	C03665		67560000	68840000	70950000	66620000	68590000	69950000	56350000	52470000	54330000	64850000	62520000	54680000	58680000	58920000	64200000
Com_817_pos	Phenylethanolamine	苯基乙醇胺	C8H11NO	137.084	2	Amines	Amines	胺类	胺类	7568-93-6""	HMDB0062626	C02735		2781000	2862000	2880000	747200	680700	529700	641400	719100	712900	650700	607400	514600	1188000	1171000	1194000
Com_818_pos	1-Methylpiperidine-2-carboxylic acid	1-甲基哌啶-2-羧酸	C7H13NO2	143.095	0.99	Amino Acid And Its Derivatives	Amino Acid And Its Derivatives	氨基酸及其衍生物	氨基酸及其衍生物	7730-87-2""				7190000	6546000	3913000	1896000	2045000	1272000	11720000	15330000	9949000	4736000	4652000	3746000	4747000	5224000	5386000
Com_821_pos	Betanin	甜菜红苷	C24H26N2O13	550.143	6.65	Alkaloids and derivatives	Organic Amine Alkaloid	生物碱及其衍生物	有机胺类生物碱	7659-95-2""	HMDB0029408	C08540		90360000	77120000	103800000	84680000	66570000	56900000	83140000	80750000	103600000	32000000	36580000	39300000	83320000	64740000	87250000
Com_822_pos	Diisobutyl phthalate	邻苯二甲酸二异丁酯	C16H22O4	278.152	13.44	Organic Acid And Its Derivatives	Benzoic acids and derivatives	有机酸及其衍生物	苯甲酸及其衍生物	84-69-5""	HMDB0013835	C15205		10130000	9807000	11940000	10710000	7345000	9584000	9768000	14090000	12040000	11840000	9318000	10530000	11740000	10010000	10370000
Com_823_pos	Dibutyl phthalate	邻苯二甲酸二丁酯	C16H22O4	278.152	13.42	Organic Acid And Its Derivatives	Benzoic acids and derivatives	有机酸及其衍生物	苯甲酸及其衍生物	84-74-2""	HMDB0033244	C14214		28050000	24810000	28190000	24070000	22650000	24180000	29110000	33220000	31930000	30800000	32440000	27750000	28880000	27870000	21810000
Com_824_pos	4-MethoxycinnaMaldehyde	4-甲氧基肉桂醛	C10H10O2	162.068	9.19	Phenolic acids	Phenolic acids	酚酸类	酚酸类	1963-36-6""	HMDB0032611	C10475		191300	211500	150700	55430	129295	24550	248100	212700	208000	236600	198800	186300	181900	189700	182100
Com_825_pos	pyridoxal	吡哆醛	C8H9NO3	167.16	1.15	Vitamins	Vitamins	维生素	维生素	66-72-8""				521200	560400	468500	649300	712300	551400	448900	667900	431800	933400	827900	810200	612900	549700	394200
Com_826_neg	Esculin	秦皮甲素	C15H16O9	340.28	5.145	Phenylpropanoids and polyketides	Coumarins and derivatives	苯丙素和聚酮化合物	香豆素及其衍生物	531-75-9""	HMDB0030820	C09264		455100	422200	431000	589600	598800	566100	808900	799700	750800	366100	390800	358900	455200	544000	443300
Com_827_neg	Arbutin	熊果苷	C12H16O7	272.25	2.32	Carbohydrates And Its Derivatives	Carbohydrates And Its Derivatives	糖类及其衍生物	糖类及其衍生物	497-76-7""	HMDB0029943	C06186		7693	5443	8892	31600	38550	28840	14360	18550	16880	12120	11790	9206	8125	21250	9405
Com_828_neg	Ferulic Acid	阿魏酸	C10H10O4	194.19	6.881	Phenolic acids	Cinnamic acids and derivatives	酚酸类	肉桂酸及其衍生物	1135-24-6""	HMDB0000954	C01494		18660	23200	26710	32750	24370	28890	81580	84160	66350	36670	25290	27670	23260	38020	21820
Com_830_neg	Myricitrin	杨梅苷	C21H20O12	464.38	6.547	Flavonoids	Flavones and Flavonols	类黄酮	黄酮和黄酮醇	17912-87-7""	HMDB0034360	C10108	LMPK12112436	7549000	6552000	7119000	12970000	12470000	11870000	17180000	17320000	16900000	3872000	3978000	3981000	5959000	10370000	7207000
Com_831_neg	Neohesperidin	新橙皮苷	C28H34O15	610.56	7.2	Flavonoids	Flavanones	类黄酮	黄烷酮	13241-33-3""	HMDB0030748	C09806	LMPK12140452	510200	544500	620900	773500	1011000	739600	1215000	1098000	1261000	111400	138100	111300	536400	727100	456700
Com_832_neg	Salicin	D-(-)-水杨苷	C13H18O7	286.28	4.989	Carbohydrates And Its Derivatives	Carbohydrates And Its Derivatives	糖类及其衍生物	糖类及其衍生物	138-52-3""	HMDB0003546	C01451		404200	484300	535600	78640	69550	66080	120200	118700	126000	478000	544200	511100	242400	329500	210900
Com_833_neg	Shikimic Acid	莽草酸	C7H10O5	174.15	1.038	Phenolic acids	Phenolic acids	酚酸类	酚酸类	138-59-0""	HMDB0003070	C00493		35320	26250	32590	28990	34510	47670	14220	16940	25000	3944	5632	4629	11600	11440	22620
Com_834_neg	Ursolic Acid	熊果酸	C30H48O3	456.7	15.069	Terpenoids	Triterpenoids	萜类	三萜	77-52-1""	HMDB0002395	C08988	LMPR0106180007	23040	20830	10290	49220	105000	90490	381900	378700	392900	3229	14300	13430	68060	81420	64290
Com_835_neg	Diosmetin	香叶木素	C16H12O6	300.26	8.911	Flavonoids	Flavones and Flavonols	类黄酮	黄酮和黄酮醇	520-34-3""	HMDB0029676	C10038	LMPK12110824	7066	10380	9032	2112	7100	3200	5976	9428	15730	3675	4345	4521	7579	9279	6787
Com_836_neg	Polydatin	虎杖苷	C20H22O8	390.38	6.543	Phenylpropanoids and polyketides	Stilbenes	苯丙素和聚酮化合物	芪类	65914-17-2""	HMDB0030564	C10275	LMPK13090012	15730	12174	13980	14330	16010	14980	7919	8254	5373	7841	8641	5095	8755	10710	7161
Com_837_neg	Salidroside	红景天苷	C14H20O7	300.304	5.089	Carbohydrates And Its Derivatives	Glycosides	糖类及其衍生物	糖苷类	10338-51-9""	HMDB0257463	C06046		4566	6510	5122	5350	8968	10870	6994	4651	5084	10350	10140	9008	7033	7697	3933
Com_838_neg	Betulinic acid	白桦脂酸	C30H48O3	456.7	14.842	Terpenoids	Triterpenoids	萜类	三萜	472-15-1""	HMDB0030094	C08619	LMPR0106140004	1195000	1206000	612200	2607000	5434000	5871000	22000000	19770000	22550000	126300	834600	627400	3802000	4462000	3714000
Com_839_neg	Rosmarinic acid	迷迭香酸	C18H16O8	360.31	7.211	Phenolic acids	Cinnamic acids and derivatives	酚酸类	肉桂酸及其衍生物	20283-92-5""	HMDB0003572	C01850		35220000	42280000	40710000	63740000	58690000	66850000	43340000	38240000	52530000	29390000	30420000	31750000	39950000	50870000	40560000
Com_840_neg	Methylmalonate	甲基丙二酸	C4H6O4	118.09	1.938	Organic Acid And Its Derivatives	Organic Acid And Its Derivatives	有机酸及其衍生物	有机酸及其衍生物	516-05-2""	HMDB0000202	C02170	LMFA01170118	8902000	9418000	10040000	15850000	14660000	14580000	15140000	15970000	15550000	29040000	27400000	26940000	14630000	17990000	13060000
Com_841_neg	Tiglic acid	惕各酸	C5H8O2	100.12	18.476	Lipids	Fatty Acyls	脂质	脂肪酰类	80-59-1""	HMDB0001470	C08279	LMFA01020030	179800	195400	167600	197300	228000	210200	219900	216000	239100	234100	227800	275000	164600	221700	131100
Com_842_neg	Hydroxytyrosol	羟基酪醇	C8H10O3	154.16	4.731	Phenols And Its Derivatives	Phenols And Its Derivatives	酚类及其衍生物	酚类及其衍生物	10597-60-1""	HMDB0005784			7280	4973	9049	9482	14170	12040	5248	5069	8532	3785	9490	2835	4571	7573	6126
Com_843_neg	Baohuoside I	宝藿苷Ⅰ	C27H30O10	514.52	10.373	Flavonoids	Flavones and Flavonols	类黄酮	黄酮和黄酮醇	113558-15-9""	HMDB0248860			14160	14830	14290	20010	27730	23000	24390	24300	29020	15200	12880	13430	12260	28280	10770
Com_844_neg	Isoquercitrin	槲皮素3-β-D-葡萄糖苷	C21H20O12	464.38	6.596	Flavonoids	Flavones and Flavonols	类黄酮	黄酮和黄酮醇	482-35-9""	HMDB0037362	C05623	LMPK12112086	11460000	12880000	11580000	20280000	21880000	22400000	28760000	29010000	32760000	7241000	7445000	7876000	14760000	18890000	13760000
Com_845_neg	Dulcitol	己六醇	C6H14O6	182.17	0.897	Carbohydrates And Its Derivatives	Carbohydrates And Its Derivatives	糖类及其衍生物	糖类及其衍生物	608-66-2""	HMDB0011632	C01697		45640	50760	54590	38340	40910	33880	115900	109100	116300	63050	59940	70150	39950	77350	49520
Com_846_neg	Pyrogallol	邻苯三酚	C6H6O3	126.11	2.787	Phenols And Its Derivatives	Phenols And Its Derivatives	酚类及其衍生物	酚类及其衍生物	87-66-1""	HMDB0013674	C01108		39930	43180	45260	33430	29660	31580	17110	14690	13220	6735	8015	10970	18650	29760	15060
Com_847_neg	Quinic acid	奎尼酸	C7H12O6	192.17	0.998	Organic Acid And Its Derivatives	Organic Acid And Its Derivatives	有机酸及其衍生物	有机酸及其衍生物	77-95-2""	HMDB0003072	C00296		154700	159900	163200	109000	122500	152200	200200	212500	223500	304300	276200	329700	165900	214400	125200
Com_848_neg	Hederagenin	常春藤皂苷元	C30H48O4	472.7	12.685	Terpenoids	Triterpenoids	萜类	三萜	465-99-6""	HMDB0253065			13460	12460	12350	12420	12610	15070	14370	13990	15570	9324	15270	14620	10160	13490	11330
Com_850_neg	Pinocembrin	乔松素	C15H12O4	256.25	10.372	Flavonoids	Flavanones	类黄酮	黄烷酮	480-39-7""	HMDB0030808	C09827	LMPK12140214	12560	18250	21700	13130	14570	11180	5748	11560	8968	11622	13452	13161	6569	10470	7302
Com_851_neg	Protocatechuic acid	原儿茶酸	C7H6O4	154.12	4.571	Phenolic acids	Phenolic acids	酚酸类	酚酸类	99-50-3""	HMDB0001856	C00230		2482000	2505000	2590000	2663000	2624000	2527000	2046000	2214000	2140000	1684000	1831000	1638000	2006000	2365000	1810000
Com_852_neg	Benzoic Acid	苯甲酸	C7H6O2	122.12	7.497	Organic Acid And Its Derivatives	Benzoic Acid And Its Derivatives	有机酸及其衍生物	苯甲酸及其衍生物	65-85-0""	HMDB0001870	C00180		21404	22038	17950	28561	24180	25373	11310	10440	11960	205200	203300	205400	42670	46780	35200
Com_853_neg	Inositol	肌醇	C6H12O6	180.16	0.85	Alcohols and polyols	Alcohols and polyols	醇类和多元醇类	醇类及其多元醇	87-89-8""	HMDB0000211	C00137		314000	387900	389900	428700	532200	527100	212000	191000	205400	152800	139000	123300	256400	332700	234700
Com_854_neg	Salicylic acid	水杨酸	C7H6O3	138.12	7.67	Phytohormones	Salicylic acid	植物激素	水杨酸	69-72-7""	HMDB0001895	C00805		213300	243400	254800	182400	218000	203900	133400	124400	114900	785200	860600	824500	262800	314900	285400
Com_855_neg	Gallic acid	没食子酸	C7H6O5	170.12	2.84	Organic Acid And Its Derivatives	Benzoic Acid And Its Derivatives	有机酸及其衍生物	苯甲酸及其衍生物	149-91-7""	HMDB0005807	C01424		295100	281000	307400	198800	187000	173100	93500	87680	101800	52330	48870	49880	153500	167200	132600
Com_856_neg	Gluconolactone	葡糖酸内酯	C6H10O6	178.14	1.02	Carbohydrates And Its Derivatives	Carbohydrates And Its Derivatives	糖类及其衍生物	糖类及其衍生物	90-80-2""	HMDB0000150	C00198		99650	87180	88480	48570	55470	63490	47520	41970	45220	30390	34570	29880	49000	40230	39490
Com_857_neg	Esculetin	6,7-二羟基香豆素	C9H6O4	178.14	5.832	Phenylpropanoids and polyketides	Coumarins and derivatives	苯丙素和聚酮化合物	香豆素及其衍生物	305-01-1""	HMDB0030819	C09263		46530	40740	60250	71690	66770	66210	73730	63100	83920	94630	79040	90130	51070	79460	37120
Com_858_neg	Salvianolic acid B	丹酚酸B	C36H30O16	718.61	7.732	Phenolic acids	Phenolic acids	酚酸类	酚酸类	121521-90-2""	HMDB0242648			3411000	3872000	4014000	6866000	5578000	5838000	4553700	4814800	5017300	1477000	2615100	1480000	3260000	3306000	3104000
Com_859_neg	p-Coumaric Acid	4-羟基肉桂酸	C9H8O3	164.16	6.549	Phenolic acids	Cinnamic acids and derivatives	酚酸类	肉桂酸及其衍生物	501-98-4""	HMDB0030677	C06738		83570	54060	62200	71620	77460	74150	122300	115700	107700	100200	116200	125200	50850	103500	52370
Com_860_neg	Raffinose	棉籽糖	C18H32O16	504.437	1.009	Carbohydrates And Its Derivatives	Carbohydrates And Its Derivatives	糖类及其衍生物	糖类及其衍生物	512-69-6""	HMDB0003213	C00492		3251000	3906000	3816000	3941000	5433000	6463000	4193000	2960000	4652000	966700	1093000	1127000	2819000	2861000	2477000
Com_861_neg	Vanillic acid	香草酸	C8H8O4	168.15	5.901	Organic Acid And Its Derivatives	Organic Acid And Its Derivatives	有机酸及其衍生物	有机酸及其衍生物	121-34-6""	HMDB0000484	C06672		21170	24120	42110	47150	47020	44350	37940	38980	21100	61460	47770	72460	38000	46930	36900
Com_862_neg	Hyperoside	槲皮素3-D-半乳糖苷	C21H20O12	464.38	6.554	Flavonoids	Flavones and Flavonols	类黄酮	黄酮和黄酮醇	482-36-0""	HMDB0030775	C10073		3875000	3536000	4118000	7169000	6872000	8990000	9254000	10410000	11100000	2134000	2427000	2385000	4027000	5838000	4305000
Com_863_neg	4-Methylcatechol	4-甲基儿茶酚	C7H8O2	124.137	6.85	Phenols And Its Derivatives	Phenols And Its Derivatives	酚类及其衍生物	酚类及其衍生物	452-86-8""	HMDB0000873	C06730		14690	16740	19900	21180	31970	16470	24670	21060	12990	18590	10220	7577	16150	24200	9305
Com_864_neg	3,4-Dihydroxyphenylacetic acid	3,4-二羟基苯乙酸	C8H8O4	168.15	4.949	Organic Acid And Its Derivatives	Benzoic Acid And Its Derivatives	有机酸及其衍生物	苯甲酸及其衍生物	102-32-9""	HMDB0001336	C01161		58150	63180	58290	123100	145000	142300	39080	37720	35590	251500	253900	230200	88180	128900	83450
Com_865_neg	Sebacic acid	癸二酸	C10H18O4	202.248	8.111	Organic Acid And Its Derivatives	Organic Acid And Its Derivatives	有机酸及其衍生物	有机酸及其衍生物	111-20-6""	HMDB0000792	C08277	LMFA01170006	26450	22090	30100	19010	25220	24540	25030	30660	26460	46140	36770	38660	24760	28900	14550
Com_866_neg	Phenylglyoxylic acid	苯乙醛酸	C8H6O3	150.13	4.881	Organic Acid And Its Derivatives	Benzoic Acid And Its Derivatives	有机酸及其衍生物	苯甲酸及其衍生物	611-73-4""	HMDB0001587	C02137		57180	37110	44640	40660	31790	28340	40050	50020	49410	344300	337800	342300	107500	112900	97520
Com_867_neg	2-Methylpentanedioic acid	2-甲基戊二酸	C6H10O4	146.14	5.012	Organic Acid And Its Derivatives	Organic Acid And Its Derivatives	有机酸及其衍生物	有机酸及其衍生物	617-62-9""	HMDB0000422		LMFA01170084	75840	97050	82070	70490	56710	50690	80580	85680	71750	99960	99060	89450	78510	103800	71540
Com_869_neg	N-Acetyl-L-methionine	N-乙酰-L-蛋氨酸	C7H13NO3S	191.25	5.315	Amino Acid And Its Derivatives	Amino Acid And Its Derivatives	氨基酸及其衍生物	氨基酸及其衍生物	65-82-7""	HMDB0011745	C02712		16530	20140	26940	51930	43780	44580	11510	10740	9645	2743	1724	10509	14280	16020	17770
Com_870_neg	Levulinic acid	4-氧代戊酸	C5H8O3	116.12	3.489	Organic Acid And Its Derivatives	Organic Acid And Its Derivatives	有机酸及其衍生物	有机酸及其衍生物	123-76-2""	HMDB0000720		LMFA01060006	20630	19070	21450	21990	19840	11650	27730	32340	28220	32680	31180	28350	20580	26610	16190
Com_871_neg	Indole-2-carboxylic acid	2-吲哚羧酸	C9H7NO2	161.16	0.927	Organoheterocyclic compounds	Indole And Its Derivatives	有机杂环化合物	吲哚及其衍生物	1477-50-5""	HMDB0002285			13820	13100	9185	13320	8986	20380	5690	7220	17010	20180	8897	21580	17240	11720	9499
Com_872_neg	Tartaric acid	L-(+)-酒石酸	C4H6O6	150.09	1.008	Organic Acid And Its Derivatives	Organic Acid And Its Derivatives	有机酸及其衍生物	有机酸及其衍生物	87-69-4""	HMDB0000956	C00898		12400000	13620000	14610000	15740000	16350000	19600000	22500000	22480000	22210000	12840000	13490000	14410000	11920000	16070000	13680000
Com_873_neg	Terephthalic acid	对苯二甲酸	C8H6O4	166.13	5.801	Organic Acid And Its Derivatives	Benzoic Acid And Its Derivatives	有机酸及其衍生物	苯甲酸及其衍生物	100-21-0""	HMDB0002428	C06337		202600	245600	279200	177600	202400	97990	656500	662900	759200	299300	186000	177300	295000	228500	211400
Com_874_neg	2,4-Dihydroxybenzoic acid	2,4-二羟基苯甲酸	C7H6O4	154.12	4.623	Organic Acid And Its Derivatives	Benzoic Acid And Its Derivatives	有机酸及其衍生物	苯甲酸及其衍生物	89-86-1""	HMDB0029666			539200	577300	617200	698700	686200	616300	423000	489200	437700	1154000	1209000	1137000	556400	735000	526700
Com_876_neg	Isovitexin	异牡荆素	C21H20O10	432.378	6.533	Flavonoids	Flavones and Flavonols	类黄酮	黄酮和黄酮醇	29702-25-8""	HMDB0253708	C01714	LMPK12110338	40310	37400	27070	262100	271000	286300	27320	33700	19020	27040	34630	29880	67660	99820	72430
Com_877_neg	Maslinic acid	山楂酸	C30H48O4	472.7	13.077	Terpenoids	Triterpenoids	萜类	三萜	4373-41-5""	HMDB0002392	C16939	LMPR0106180014	975100	1021000	521200	1201000	2032000	2187000	4180000	3343000	3807000	2219000	405500	298200	1251000	1619000	1335000
Com_878_neg	Nystose	耐斯糖	C24H42O21	666.578	1.03	Carbohydrates And Its Derivatives	Carbohydrates And Its Derivatives	糖类及其衍生物	糖类及其衍生物	13133-07-8""	HMDB0039176			2870000	4240000	2476000	3016000	3040000	3846000	2312000	2524000	2509000	923000	821200	724900	1829000	1861000	2137000
Com_879_neg	Tenuifolin	细叶远志皂苷	C36H56O12	680.823	8.94	Terpenoids	Diterpenoids	萜类	二萜	20183-47-5""	HMDB0258821			3690	6043	4681	5337	6459	5026	4650	5413	2596	3574	2426	6040	3100	6470	2388
Com_880_neg	Poncirin	枸橘苷	C28H34O14	594.561	8.049	Flavonoids	Flavanones	类黄酮	黄烷酮	14941-08-3""	HMDB0037487	C09830	LMPK12140333	244500	267200	262300	674000	718800	735400	650300	692900	724700	50420	63890	67060	346000	451800	293600
Com_881_neg	Columbin	古伦宾	C20H22O6	358.385	8.883	Organoheterocyclic compounds	Organoheterocyclic compounds	有机杂环化合物	有机杂环化合物	546-97-4""	HMDB0036837	C09077		4730	5047	15190	5527	10880	11250	5459	8141	6360	7938	8168	11520	4950	12440	7144
Com_882_neg	Maltotetraose	麦芽四糖	C24H42O21	666.578	0.996	Carbohydrates And Its Derivatives	Carbohydrates And Its Derivatives	糖类及其衍生物	糖类及其衍生物	34612-38-9""	HMDB0001296	C02052		399300	578200	453000	504500	483800	392200	322300	278300	372700	121200	89360	81150	212900	291600	264600
Com_883_neg	Calceolarioside B	木通苯乙醇苷B	C23H26O11	478.446	6.67	Phenolic acids	Cinnamic acids and derivatives	酚酸类	肉桂酸及其衍生物	105471-98-5""				189200	207200	229000	180400	199400	184800	103800	87560	102500	168600	208300	200400	111600	179500	110000
Com_884_neg	Isoguanosine	巴豆苷	C10H13N5O5	283.241	2.324	Alkaloids and derivatives	Purines Alkaloids	生物碱及其衍生物	嘌呤类生物碱	1818-71-9""		C08432		1490000	1647000	1764000	1528000	1424000	1269000	1470000	1634000	1541000	2542000	2730000	2585000	1262000	1978000	1100000
Com_885_neg	Isochlorogenic acid A	异绿原酸A	C25H24O12	516.451	6.912	Alcohols and polyols	Alcohols and polyols	醇类和多元醇类	醇类及其多元醇	2450-53-5""	HMDB0029280			16670	17970	32070	13930	8326	7406	3489	16330	18870	6388	11572	8104	12290	15750	6159
Com_886_neg	alpha,alpha-Trehalose	海藻糖	C12H22O11	342.296	0.962	Carbohydrates And Its Derivatives	Carbohydrates And Its Derivatives	糖类及其衍生物	糖类及其衍生物	99-20-7""	HMDB0000975	C01083		9752000	10490000	8267000	16310000	12230000	12370000	10330000	12590000	10400000	3881000	3926000	3240000	7724000	9604000	6817000
Com_887_neg	5'-Adenylic acid	5'-腺嘌呤核苷酸	C10H14N5O7P	347.221	1.036	Nucleotide And Its Derivates	Nucleotide And Its Derivates	核苷酸及其衍生物	核苷酸及其衍生物	61-19-8""	HMDB0011617	C00020		32330	18780	32750	97360	73170	63080	43170	31390	76750	46040	36560	26100	41000	25560	20380
Com_888_neg	Cyasterone	杯苋甾酮	C29H44O8	520.655	7.312	Lipids	Steroids and steroid derivatives	脂质	类固醇及其衍生物	17086-76-9""	HMDB0250618	C08816	LMST01040153	384000	272200	336300	497100	633400	842400	260900	416900	318600	155300	320200	236500	408400	344000	342100
Com_889_neg	Trifolirhizin	三叶豆紫檀苷	C22H22O10	446.404	7.98	Flavonoids	Isoflavonoids	类黄酮	异黄酮	6807-83-6""	HMDB0036630	C10538	LMPK12070033	4191	6047	10980	10830	11960	5187	8134	13430	3358	6922	8467	16180	8523	9384	6250
Com_890_neg	Sibiricose A5	西伯利亚远志糖A5	C22H30O14	518.465	5.421	Phenolic acids	Phenolic acids	酚酸类	酚酸类	107912-97-0""				26790	20120	44460	66810	61990	61350	50340	28260	62690	24290	25470	17090	18270	39250	26260
Com_891_neg	Uridine 5'-monophosphate	尿苷-5-单磷酸	C9H13N2O9P	324.18	1.037	Nucleotide And Its Derivates	Nucleotide And Its Derivates	核苷酸及其衍生物	核苷酸及其衍生物	58-97-9""	HMDB0000288	C00105		372900	284700	422900	591600	628600	459400	387200	365600	558500	314500	332000	288000	283800	418800	311100
Com_893_neg	Harpagoside	哈巴俄苷	C24H30O11	494.488	8.099	Terpenoids	Monoterpenoids	萜类	单萜	19210-12-9""	HMDB0253053	C09783	LMPR0102070010	6049	32826	36194	9688	17830	17070	53090	78750	47370	88800	86650	85950	30080	42580	39060
Com_894_neg	L-Glutamine	L-谷氨酰胺	C5H10N2O3	146.14	0.868	Amino Acid And Its Derivatives	Amino Acid And Its Derivatives	氨基酸及其衍生物	氨基酸及其衍生物	56-85-9""	HMDB0000641	C00064		1545000	1601000	1781000	1525000	1517000	1343000	357300	446300	518400	480100	365700	334900	772600	1010000	698900
Com_896_neg	L-Threonine	L-苏氨酸	C4H9NO3	119.119	0.888	Amino Acid And Its Derivatives	Amino Acid And Its Derivatives	氨基酸及其衍生物	氨基酸及其衍生物	72-19-5""	HMDB0000167	C00188		86630	57690	70850	67370	90190	84300	50280	24660	26800	25300	19320	26099	39190	36190	46410
Com_897_neg	L-Asparagine	L-天冬门酰胺	C4H8N2O3	132.12	0.843	Amino Acid And Its Derivatives	Amino Acid And Its Derivatives	氨基酸及其衍生物	氨基酸及其衍生物	70-47-3""	HMDB0000168	C00152		6793000	6258000	7761000	5138000	5848000	5809000	3878000	3552000	4033000	5833000	5269000	7272000	5362000	6346000	4577000
Com_898_neg	Ellagic acid	鞣花酸	C14H6O8	302.19	6.54	Lipids	Fatty Acyls	脂质	脂肪酰类	476-66-4""	HMDB0002899	C10788		7754	11360	7345	2068	3697	8989	9418	4479	8146	16710	25290	16680	6498	4079	7320
Com_899_neg	Tiliroside	椴树苷	C30H26O13	594.52	7.879	Flavonoids	Flavones and Flavonols	类黄酮	黄酮和黄酮醇	20316-62-5""		C17140	LMPK12111791	212200	175900	224900	533600	488500	460700	456500	443500	421300	31960	35990	25020	228500	313700	227700
Com_900_neg	Vitamin C	抗坏血酸	C6H8O6	176.12	1.03	Vitamins	Vitamins	维生素	维生素	50-81-7""	HMDB0000044	C00072		16990	20610	12910	15040	9415	19370	5565	12210	14810	38740	44250	26130	9670	22060	15310
Com_903_neg	cis-Aconitic acid	顺式乌头酸	C6H6O6	174.11	1.766	Organic Acid And Its Derivatives	Organic Acid And Its Derivatives	有机酸及其衍生物	有机酸及其衍生物	585-84-2""	HMDB0000072	C00417		312200	330800	308200	392100	388700	352300	562000	709900	638200	1793000	1974000	1699000	574400	778800	485200
Com_904_neg	Lactobionic acid	乳糖酸	C12H22O12	358.3	0.91	Carbohydrates And Its Derivatives	Carbohydrates And Its Derivatives	糖类及其衍生物	糖类及其衍生物	96-82-2""	HMDB0253945			361600	421400	416500	446100	737600	528100	261500	261300	223500	104600	93780	105600	262600	294400	204400
Com_905_neg	Citric acid	柠檬酸	C6H8O7	192.12	1.516	Organic Acid And Its Derivatives	Organic Acid And Its Derivatives	有机酸及其衍生物	有机酸及其衍生物	77-92-9""	HMDB0000094	C00158		2056000	2158000	2708000	1891000	2030000	1970000	6545000	6697000	7079000	8750000	10410000	9679000	3597000	4671000	3082000
Com_906_neg	L-Pyroglutamic acid	焦谷氨酸	C5H7NO3	129.11	1.689	Amino Acid And Its Derivatives	Amino Acid And Its Derivatives	氨基酸及其衍生物	氨基酸及其衍生物	98-79-3""	HMDB0000267	C01879		339300	365500	415500	332300	323000	296600	394200	391200	381000	576900	542900	523800	346600	414600	376600
Com_907_neg	p-Hydroxybenzaldehyde	4-羟基苯甲醛	C7H6O2	122.12	6.214	Phenols And Its Derivatives	Phenols And Its Derivatives	酚类及其衍生物	酚类及其衍生物	123-08-0""	HMDB0011718	C00633		18290	38360	22370	25430	25100	17580	32470	31870	25730	46120	52380	50060	20360	24750	20050
Com_908_neg	alpha-D-Glucose	葡萄糖	C6H12O6	180.16	0.912	Carbohydrates And Its Derivatives	Carbohydrates And Its Derivatives	糖类及其衍生物	糖类及其衍生物	492-62-6""	HMDB0003345	C00267		677700	731000	784000	849300	975300	962000	580900	572100	706000	204100	274500	230800	618900	446700	475500
Com_909_neg	L-Arabinitol	L-(-)-阿拉伯醇	C5H12O5	152.15	0.925	Carbohydrates And Its Derivatives	Sugar Alcohols	糖类及其衍生物	糖醇	7643-75-6""	HMDB0001851	C00532		165100	197900	215900	177400	164100	165900	355500	368200	381000	146800	150500	160900	171300	204300	183100
Com_910_neg	Lactose	乳糖	C12H22O11	342.3	0.911	Carbohydrates And Its Derivatives	Carbohydrates And Its Derivatives	糖类及其衍生物	糖类及其衍生物	63-42-3""		C00243		511600	642100	539700	979700	859100	853800	604400	603900	594600	256800	236500	251100	552700	537400	494000
Com_912_neg	Ureidosuccinic acid	氨基甲酰-DL-天冬氨酸	C5H8N2O5	176.13	1.031	Amino Acid And Its Derivatives	Amino Acid And Its Derivatives	氨基酸及其衍生物	氨基酸及其衍生物	923-37-5""	HMDB0000828	C00438		54580	67520	55110	43920	21320	24530	66540	55910	61630	290800	318500	305300	97870	103500	97880
Com_913_neg	D-Glucuronic acid	葡萄糖醛酸	C6H10O7	194.14	0.894	Carbohydrates And Its Derivatives	Carbohydrates And Its Derivatives	糖类及其衍生物	糖类及其衍生物	6556-12-3""	HMDB0000127	C16245		50940	51340	52650	95640	83280	88390	52640	65800	63390	56790	53294	49192	40780	57660	37740
Com_915_neg	N-Acetylornithine	N-乙酰-L-鸟氨酸	C7H14N2O3	174.2	0.896	Amino Acid And Its Derivatives	Amino Acid And Its Derivatives	氨基酸及其衍生物	氨基酸及其衍生物	6205-08-9""	HMDB0240589	C00437		35800	28640	33400	28140	27360	25450	24920	36550	27160	49720	47930	47260	41160	37280	26170
Com_916_neg	Ribitol	核糖醇	C5H12O5	152.15	0.927	Carbohydrates And Its Derivatives	Sugar Alcohols	糖类及其衍生物	糖醇	488-81-3""	HMDB0000508	C00474		124100	134900	142300	96270	96500	149600	174400	181800	172300	153300	155500	151200	118200	157100	105400
Com_917_neg	Succinic acid	琥珀酸	C4H6O4	118.09	1.936	Organic Acid And Its Derivatives	Organic Acid And Its Derivatives	有机酸及其衍生物	有机酸及其衍生物	110-15-6""	HMDB0000254	C00042	LMFA01170043	18420000	19560000	20740000	32290000	30990000	30050000	32150000	35130000	33240000	59830000	58840000	57860000	29460000	37810000	25480000
Com_918_neg	O-Acetylserine	O-乙酰基-l-丝氨酸	C5H9NO4	147.13	1.056	Amino Acid And Its Derivatives	Amino Acid And Its Derivatives	氨基酸及其衍生物	氨基酸及其衍生物	5147-00-2""	HMDB0003011	C00979		9102	17110	13660	15610	25070	17500	7916	3062	8893	12120	11700	9803	7726	13070	15450
Com_921_neg	3-Hydroxypicolinic acid	3-羟基-2-吡啶甲酸	C6H5NO3	139.11	2.068	Organic Acid And Its Derivatives	Organic Acid And Its Derivatives	有机酸及其衍生物	有机酸及其衍生物	874-24-8""	HMDB0013188	C18620		43180	42300	53920	23070	18750	27900	47890	53900	48560	135800	82600	104200	29480	38870	43960
Com_922_neg	Coniferyl Alcohol	松柏醇	C10H12O3	180.2	7.05	Phenols And Its Derivatives	Phenols And Its Derivatives	酚类及其衍生物	酚类及其衍生物	458-35-5""	HMDB0012915	C00590		7620	12130	9482	9068	7257	8299	7023	2859	3614	5346	9048	5056	4491	9112	4269
Com_923_neg	Creatine	肌酸	C4H9N3O2	131.133	1.95	Amino Acid And Its Derivatives	Amino Acid And Its Derivatives	氨基酸及其衍生物	氨基酸及其衍生物	57-00-1""	HMDB0000064	C00300		166700	130900	174900	154000	163900	149800	162400	167400	159000	417700	388900	379000	202100	215300	164200
Com_924_neg	D-Galacturonic acid	D-(+)-半乳糖醛酸	C6H10O7	194.139	1.56	Carbohydrates And Its Derivatives	Carbohydrates And Its Derivatives	糖类及其衍生物	糖类及其衍生物	685-73-4""	HMDB0062783	C00333		53260	59390	82910	48490	43170	40850	154000	167300	182800	228500	258200	245200	80520	133800	93020
Com_926_neg	Flavin Adenine Dinucleotide	黄素腺嘌呤二核苷酸	C27H33N9O15P2	785.55	5.16	Nucleotide And Its Derivates	Nucleotide And Its Derivates	核苷酸及其衍生物	核苷酸及其衍生物	146-14-5""	HMDB0252293	C00016		18790	16750	21480	11800	17390	13720	21130	20870	25670	8945	11270	11590	7899	18550	7782
Com_928_neg	1-O-b-D-glucopyranosyl sinapate	1-O-B-D-吡喃葡萄糖基芥酸盐	C17H22O10	386.351	5.88	Phenols And Its Derivatives	Phenols And Its Derivatives	酚类及其衍生物	酚类及其衍生物	78185-48-5""				118500	96560	104900	53180	57330	52470	28550	24860	26650	21060	14720	8883	39290	61920	35500
Com_929_neg	Guanine	鸟嘌呤	C5H5N5O	151.126	2.77	Organoheterocyclic compounds	Purines and purine derivatives	有机杂环化合物	嘌呤及其衍生物	73-40-5""	HMDB0000132	C00242		208800	235600	232300	185200	174500	130800	181200	171500	180600	284600	299000	264900	192100	227000	180400
Com_930_neg	Jasmonic acid	茉莉酸	C12H18O3	210.27	8.98	Phytohormones	Jasmonic acid	植物激素	茉莉酸	3572-66-5""	HMDB0032797	C08491	LMFA02020001	25780	36050	32490	14210	20550	20090	21010	28510	35440	13720	21450	13100	16520	29090	12690
Com_932_neg	Pyruvic Acid	丙酮酸	C3H4O3	88.062	4.88	Organic Acid And Its Derivatives	Organic Acid And Its Derivatives	有机酸及其衍生物	有机酸及其衍生物	127-17-3""	HMDB0000243	C00022	LMFA01060077	370500	403100	428400	411800	376800	310800	309800	313900	340000	454300	488900	444900	324800	458000	322800
Com_933_neg	Sakuranetin	樱花素	C16H14O5	286.279	1.01	Flavonoids	Flavanones	类黄酮	黄烷酮	2957-21-3""	HMDB0030090	C09833	LMPK12140571	22040	17860	10750	25340	18490	33330	21560	27560	34110	57420	59070	72790	12040	23630	18060
Com_936_neg	3-Hydroxyanthranilic Acid	3-羟基-2-氨基苯甲酸	C7H7NO3	153.135	4.45	Organic Acid And Its Derivatives	Benzoic Acid And Its Derivatives	有机酸及其衍生物	苯甲酸及其衍生物	548-93-6""	HMDB0001476	C00632		81790	40120	32340	53110	39190	65910	46140	18420	15250	57340	64940	72490	14180	35640	27190
Com_937_neg	3-Hydroxybutyrate	3-羟基丁酸	C4H8O3	104.104	1.13	Organic Acid And Its Derivatives	Organic Acid And Its Derivatives	有机酸及其衍生物	有机酸及其衍生物	300-85-6""			LMFA01050005	709200	836400	794400	1036000	885100	1029000	964500	892300	979100	2027000	2373000	2083000	1024000	1369000	1000000
Com_938_neg	Riboflavin-5'-monophosphate	2,6-蒽二酚	C17H21N4O9P	456.344	0.91	Phenols And Its Derivatives	Phenols And Its Derivatives	酚类及其衍生物	酚类及其衍生物	146-17-8""				262200	348100	318100	226100	244200	213500	284100	424700	479900	166100	171300	188900	295700	284100	252200
Com_939_neg	6-Phosphogluconic acid	6-磷酸葡萄糖酸	C6H13O10P	276.135	0.91	Carbohydrates And Its Derivatives	Carbohydrates And Its Derivatives	糖类及其衍生物	糖类及其衍生物	921-62-0""	HMDB0001316	C00345		43570	58580	61980	82610	81630	54320	88080	86240	66330	45420	51260	40600	49520	61120	31050
Com_940_neg	2,5-Dihydroxybenzoic acid	2,5-二羟基苯甲酸	C7H6O4	154.12	5.44	Organic Acid And Its Derivatives	Benzoic Acid And Its Derivatives	有机酸及其衍生物	苯甲酸及其衍生物	490-79-9""	HMDB0000152	C00628		454600	420700	504500	806800	800900	750000	440800	484200	464600	1910000	1920000	1881000	750100	966400	651600
Com_941_neg	D-Erythrose 4-phosphate	D-赤藓糖-4-磷酸	C4H9O7P	200.084	1.08	Carbohydrates And Its Derivatives	Carbohydrates And Its Derivatives	糖类及其衍生物	糖类及其衍生物	585-18-2""	HMDB0001321	C00279		51290	74110	75420	65850	82650	103200	67720	65830	67940	56010	57350	62870	52690	71540	43920
Com_944_neg	Lactic acid	乳酸	C3H6O3	90.078	1.48	Organic Acid And Its Derivatives	Organic Acid And Its Derivatives	有机酸及其衍生物	有机酸及其衍生物	50-21-5""		C01432		109900	159300	126300	258600	222000	190200	251100	264700	295300	410400	419600	564200	180300	291200	240300
Com_945_neg	Licoagroside D	刺果甘草苷D	C22H24O10	448.426	11.44	Alcohols and polyols	Alcohols and polyols	醇类和多元醇类	醇类及其多元醇	464196-55-2""				128500	112600	130600	97070	108700	118000	184900	215400	267100	131700	115300	132600	109700	160100	103200
Com_947_neg	9(S)-HOTrE	9-羟基十八碳三烯酸	C18H30O3	294.429	12.07	Lipids	Fatty Acyls	脂质	脂肪酰类	89886-42-0""	HMDB0247705	C16326	LMFA02000024	127400	129600	147600	71540	66300	61970	186500	214800	204700	119300	113000	113500	85790	154900	60790
Com_948_neg	Sinapyl Alcohol	芥子醇	C11H14O4	210.226	5.92	Phenols And Its Derivatives	Phenols And Its Derivatives	酚类及其衍生物	酚类及其衍生物	537-33-7""	HMDB0013070	C02325		33360	29740	33290	13390	15470	13930	12160	8030	23871	24380	25720	20890	16250	29640	16790
Com_949_neg	Trehalose 6-phosphate	海藻糖-6-磷酸	C12H23O14P	422.276	0.96	Carbohydrates And Its Derivatives	Carbohydrates And Its Derivatives	糖类及其衍生物	糖类及其衍生物	4484-88-2""	HMDB0001124	C00689		1137000	1242000	1233000	1932000	2149000	2070000	1258000	1325000	1185000	467500	449300	503000	932200	1616000	885000
Com_955_neg	4-Hydroxy-2-Oxoglutaric Acid	4-羟基-2-酮戊二酸	C5H6O6	162.098	0.7	Organic Acid And Its Derivatives	Organic Acid And Its Derivatives	有机酸及其衍生物	有机酸及其衍生物	1187-99-1""	HMDB0002070	C01127		1012000	999200	1046000	919700	893700	907000	1205000	1289000	1207000	1768000	1774000	1768000	1044000	1311000	862200
Com_957_neg	dATP	脱氧三磷酸腺苷	C10H16N5O12P3	491.001	0.73	Nucleotide And Its Derivates	Nucleotide And Its Derivates	核苷酸及其衍生物	核苷酸及其衍生物	1927-31-7""	HMDB0001532	C00131		18020	14900	25080	20680	14900	10300	22890	20700	17280	33590	36130	22730	16170	28690	17230
Com_962_neg	cis-4-Hydroxy-D-proline	顺式-4-羟基-D-脯氨酸	C5H9NO3	131.13	2.26	Organic Acid And Its Derivatives	Organic Acid And Its Derivatives	有机酸及其衍生物	有机酸及其衍生物	2584-71-6""	HMDB0060460	C03440		13730	13350	11610	13470	13860	7330	13450	16360	12400	21010	20820	18060	12600	12060	11550
Com_965_neg	D-Fructose 6-Phosphate	D-果糖-6-磷酸	C6H13O9P	260.136	0.86	Carbohydrates And Its Derivatives	Carbohydrates And Its Derivatives	糖类及其衍生物	糖类及其衍生物	643-13-0""	HMDB0304311	C00085		2415000	2215000	2779000	3966000	4641000	4807000	2882000	3463000	3188000	1791000	1779000	1760000	1708000	3492000	1704000
Com_967_neg	dGDP	二磷酸脱氧鸟苷	C10H15N5O10P2	427.201	1.08	Nucleotide And Its Derivates	Nucleotide And Its Derivates	核苷酸及其衍生物	核苷酸及其衍生物	3493-09-2""	HMDB0000960	C00361		4095	5960	5782	5926	2878	9456	6662	13510	9943	3553	8339	9215	6606	10240	10500
Com_968_neg	D-Glucarate	葡萄糖二酸	C6H10O8	210.139	0.82	Carbohydrates And Its Derivatives	Carbohydrates And Its Derivatives	糖类及其衍生物	糖类及其衍生物	87-73-0""	HMDB0000663	C00818		497800	456300	487300	278500	296800	342900	357100	407900	371900	353800	419900	376600	257500	399700	260400
Com_969_neg	D-Gluconic acid	D-葡萄糖酸	C6H12O7	196.155	0.91	Carbohydrates And Its Derivatives	Carbohydrates And Its Derivatives	糖类及其衍生物	糖类及其衍生物	526-95-4""	HMDB0303730	C00257		10280000	10800000	10460000	8781000	8900000	9157000	5643000	5851000	6391000	4429000	4655000	4364000	5764000	7623000	5462000
Com_970_neg	D-Glucopyranose	β-D-葡萄糖	C6H12O6	180.156	0.87	Carbohydrates And Its Derivatives	Carbohydrates And Its Derivatives	糖类及其衍生物	糖类及其衍生物	28905-12-6""				418100	411700	403700	562100	506400	545200	325400	397900	299800	241100	210600	237800	255000	333200	288400
Com_971_neg	D-Histidine	D-组氨酸	C6H9N3O2	155.155	0.81	Amino Acid And Its Derivatives	Amino Acid And Its Derivatives	氨基酸及其衍生物	氨基酸及其衍生物	351-50-8""		C06419		18120	17580	23030	13550	10720	19120	5160	3502	12990	13810	10310	9018	7523	14950	7153
Com_972_neg	Dihydroxyacetone phosphate	磷酸二羟基丙酮	C3H7O6P	170.058	0.9	Carbohydrates And Its Derivatives	Carbohydrates And Its Derivatives	糖类及其衍生物	糖类及其衍生物	57-04-5""	HMDB0001473	C00111		13820	22730	20510	28300	38030	51450	16030	30840	6495	19050	16910	12450	13910	19970	18530
Com_973_neg	D-Lactic acid	D-羟基丙酸	C3H6O3	90.08	1.44	Organic Acid And Its Derivatives	Organic Acid And Its Derivatives	有机酸及其衍生物	有机酸及其衍生物	10326-41-7""	HMDB0001311	C00256		5235	6648	11250	6904	17570	14050	19410	16350	13970	32610	41660	32130	10180	12330	7617
Com_974_neg	Aspartate	DL-天冬氨酸	C4H7NO4	133.103	0.85	Amino Acid And Its Derivatives	Amino Acid And Its Derivatives	氨基酸及其衍生物	氨基酸及其衍生物	617-45-8""		C16433		4386000	4304000	4737000	2795000	2843000	3165000	2358000	3144000	2449000	4553000	4490000	5397000	4427000	4451000	3801000
Com_980_neg	Glutaric Acid	戊二酸	C5H8O4	132.115	0.7	Organic Acid And Its Derivatives	Organic Acid And Its Derivatives	有机酸及其衍生物	有机酸及其衍生物	110-94-1""	HMDB0000661	C00489		544700	598000	452200	486800	558800	479800	641500	791000	679700	893800	971000	760000	511700	782100	445800
Com_984_neg	Mevalonic acid	甲羟戊酸	C6H12O4	148.157	18.48	Lipids	Fatty Acyls	脂质	脂肪酰类	150-97-0""	HMDB0000227	C00418	LMFA01050352	176400	191400	195900	208300	220600	217500	221700	228400	239000	235600	241400	240700	166900	229200	153000
Com_985_neg	N-Acetylalanine	N-乙酰-L-丙氨酸	C5H9NO3	131.13	2.15	Amino Acid And Its Derivatives	Amino Acid And Its Derivatives	氨基酸及其衍生物	氨基酸及其衍生物	97-69-8""	HMDB0255053			81300	78810	95270	88330	84260	81420	115600	125200	127400	230400	214200	212800	86050	129100	69200
Com_989_neg	Thymidine 5'-diphosphate	胸苷-5’-二磷酸	C10H16N2O11P2	402.19	0.69	Nucleotide And Its Derivates	Nucleotide And Its Derivates	核苷酸及其衍生物	核苷酸及其衍生物		HMDB0001274	C00363		30460	24900	29220	20250	21810	20670	22970	38240	30940	53300	43560	54900	37660	35510	33250
Com_990_neg	CDP	5-胞苷二磷酸	C9H15N3O11P2	403.176	0.99	Nucleotide And Its Derivates	Nucleotide And Its Derivates	核苷酸及其衍生物	核苷酸及其衍生物	63-38-7""	HMDB0001546	C00112		8471	8033	11980	6505	11060	8029	15560	16020	16020	18700	17790	25080	9596	13350	12590
Com_991_neg	D-Ribose 5-phosphate	D-核糖-5-磷酸	C5H11O8P	230.11	0.89	Carbohydrates And Its Derivatives	Carbohydrates And Its Derivatives	糖类及其衍生物	糖类及其衍生物	3615-55-2""				74040	60530	99720	113400	120400	117800	59900	82600	68030	102600	184000	102300	56700	139000	89620
Com_992_neg	D-threo-Isocitric acid	D-苏氨酸-异柠檬酸	C6H8O7	192.124	1.41	Organic Acid And Its Derivatives	Organic Acid And Its Derivatives	有机酸及其衍生物	有机酸及其衍生物	6061-97-8""	HMDB0001874	C00451		376500	450600	532100	437000	434400	407000	2008000	2009000	1995000	2806000	3250000	3233000	975200	1566000	752900
Com_993_neg	L-Homoserine	L-高丝氨酸	C4H9NO3	119.119	1.9	Amino Acid And Its Derivatives	Amino Acid And Its Derivatives	氨基酸及其衍生物	氨基酸及其衍生物	672-15-1""	HMDB0000719	C00263		36670	48820	49230	73490	92620	70940	82510	77340	73050	124700	133600	136300	91970	96910	67390
Com_994_neg	Orotidine	乳清苷	C10H12N2O8	288.211	1	Nucleotide And Its Derivates	Nucleotide And Its Derivates	核苷酸及其衍生物	核苷酸及其衍生物	314-50-1""	HMDB0000788	C01103		94320	124600	83610	115700	92320	114600	64550	82590	82710	133800	102300	117700	87140	105900	67780
Com_995_neg	Erucic acid	芥酸	C22H42O2	338.568	2.37	Lipids	Fatty Acyls	脂质	脂肪酰类	112-86-7""	HMDB0002068	C08316	LMFA01030089	103200	148800	129800	92660	114900	69980	47920	70460	46680	29440	44920	51980	66460	54000	75610
Com_996_neg	dADP	2'-脱氧腺苷-5'-二磷酸	C10H15N5O9P2	411.202	0.75	Nucleotide And Its Derivates	Nucleotide And Its Derivates	核苷酸及其衍生物	核苷酸及其衍生物	2793-06-8""	HMDB0001508	C00206		15440	8500	11140	7720	10230	10770	18390	9131	20000	15620	15790	13370	15130	16500	17470
Com_999_neg	dUMP	脱氧尿苷酸	C9H13N2O8P	308.182	0.92	Nucleotide And Its Derivates	Nucleotide And Its Derivates	核苷酸及其衍生物	核苷酸及其衍生物	964-26-1""	HMDB0001409	C00365		921800	782600	1082000	1210000	1298000	1037000	384600	455100	470500	273800	302300	262300	576200	928700	722800
Com_1002_neg	Ribose 1-phosphate	核糖1-磷酸	C5H11O8P	230.11	0.9	Carbohydrates And Its Derivatives	Carbohydrates And Its Derivatives	糖类及其衍生物	糖类及其衍生物	14075-00-4""	HMDB0001489	C00620		88990	71980	97980	105700	127700	126000	79680	101900	99480	122400	115200	163100	78410	125900	70530
Com_1004_neg	UDP	尿苷-5'-二磷酸	C9H14N2O12P2	404.16	0.7	Nucleotide And Its Derivates	Nucleotide And Its Derivates	核苷酸及其衍生物	核苷酸及其衍生物	58-98-0""	HMDB0000295	C00015		1728000	1593000	1889000	2054000	1888000	1845000	1386000	1510000	1390000	1768000	1707000	1753000	1589000	2081000	1580000
Com_1007_neg	Capric acid	正癸酸	C10H20O2	172.265	2.16	Lipids	Fatty Acyls	脂质	脂肪酰类	334-48-5""	HMDB0000511	C01571	LMFA01010010	110500	139300	112600	101700	126600	63900	219100	217800	289900	232200	186200	235700	136300	167100	116900
Com_1008_neg	Asiatic Acid	积雪草酸	C30H48O5	488.7	10.75	Terpenoids	Triterpenoids	萜类	三萜	464-92-6""		C08617		977200	943900	969400	976600	1078000	1175000	1622000	1749000	1791000	2799000	3246000	3037000	1210000	1716000	1258000
Com_1009_neg	L-(+)-Rhamnose	L-鼠李糖	C6H12O5	164.16	0.96	Carbohydrates And Its Derivatives	Carbohydrates And Its Derivatives	糖类及其衍生物	糖类及其衍生物	3615-41-6""	HMDB0000849	C00507		5369	3548	8199	6355	3302	4158	8430	9783	6070	3638	2665	3264	4052	8713	3323
Com_1010_neg	Phlorizin	根皮苷	C21H24O10	436.41	7.24	Flavonoids	Chalcones and dihydrochalcones	类黄酮	查尔酮和二氢查尔酮	60-81-1""	HMDB0036634	C01604		2418	7290	5204	11240	21260	8874	21920	19480	18940	5396	12340	8992	4054	5523	4954
Com_1011_neg	Danshensu	丹参素	C9H10O5	198.17	4.44	Phenolic acids	Phenolic acids	酚酸类	酚酸类	23028-17-3""	HMDB0003503	C01207		6810000	7337000	8032000	8571000	8429000	8209000	9341000	9846000	9560000	5843000	6417000	6084000	6515000	8454000	6153000
Com_1012_neg	Secoisolariciresinol diglucoside	亚麻籽	C32H46O16	686.7	6.224	Phenylpropanoids and polyketides	Lignans	苯丙素和聚酮化合物	木脂素类	148244-82-0""	HMDB0036323			21370	19570	25880	11720	5392	5731	19010	14380	15730	11120	16180	16080	9172	16370	13810
Com_1013_neg	Ligustrazine	川芎嗪	C8H12N2	136.197	0.88	Alkaloids and derivatives	Pyrazines Alkaloids	生物碱及其衍生物	吡嗪类生物碱	1124-11-4""	HMDB0036584			46470	51410	56970	89330	72030	53370	60410	52230	59510	54030	60040	48650	53200	49050	60870
Com_1014_neg	Echinacoside	松果菊苷	C35H46O20	786.73	5.89	Carbohydrates And Its Derivatives	Carbohydrates And Its Derivatives	糖类及其衍生物	糖类及其衍生物	82854-37-3""	HMDB0251686	C10450		152500	101200	210700	62369	72465	33640	31740	28080	24550	29810	25670	27330	74640	82750	38040
Com_1015_neg	Echinocystic acid	刺囊酸	C30H48O4	472.7	13	Terpenoids	Triterpenoids	萜类	三萜	510-30-5""	HMDB0251690	C08942		49070	66470	65130	65810	72730	76440	84170	72860	76610	65630	77250	62230	58570	77430	53280
Com_1016_neg	Vanillyl Alcohol	4-羟基-3-甲氧基苄醇	C8H10O3	154.16	5.27	Alcohols and polyols	Alcohols and polyols	醇类及其多元醇	醇类及其多元醇	498-00-0""	HMDB0032012	C06317		6878	5341	9155	30340	16880	17810	6594	7895	4297	9911	7658	8561	7964	7873	4958
Com_1017_neg	L-Rhamnose	鼠李糖	C6H12O5	164.16	0.98	Carbohydrates And Its Derivatives	Carbohydrates And Its Derivatives	糖类及其衍生物	糖类及其衍生物	73-34-7""				10460	11800	26090	9883	15070	16410	26310	20510	17030	9068	7015	13370	16530	16440	7605
Com_1019_neg	Melibiose	蜜二糖	C12H22O11	342.3	0.96	Carbohydrates And Its Derivatives	Carbohydrates And Its Derivatives	糖类及其衍生物	糖类及其衍生物	585-99-9""	HMDB0000048	C05402		10630000	10730000	10010000	12870000	16660000	12770000	8964000	8796000	9628000	4986000	4330000	3382000	6528000	10180000	8341000
Com_1022_neg	Maltose	麦芽糖	C12H22O11	342.3	1.01	Carbohydrates And Its Derivatives	Carbohydrates And Its Derivatives	糖类及其衍生物	糖类及其衍生物	69-79-4""	HMDB0246552	C00208		298600	286900	358300	593500	523400	429800	265000	277800	323100	136700	151400	131500	240000	308200	287100
Com_1023_neg	alpha-Arbutin	alpha-熊果苷	C12H16O7	272.25	2.33	Carbohydrates And Its Derivatives	Carbohydrates And Its Derivatives	糖类及其衍生物	糖类及其衍生物	84380-01-8""		C12079		23120	22690	32010	110300	106700	95240	43030	55580	54360	31420	31320	27320	40530	61840	29380
Com_1024_neg	Isovanillic acid	异香草酸	C8H8O4	168.15	6.1	Organic Acid And Its Derivatives	Benzoic Acid And Its Derivatives	有机酸及其衍生物	苯甲酸及其衍生物	645-08-9""	HMDB0060003			31180	50040	38630	56310	82950	71360	70830	66280	52750	122600	127600	136300	36830	76910	48310
Com_1025_neg	Fructose	D-(-)-果糖	C6H12O6	180.16	0.92	Carbohydrates And Its Derivatives	Carbohydrates And Its Derivatives	糖类及其衍生物	糖类及其衍生物	57-48-7""	HMDB0000660	C01496		370000	526200	405400	570400	671900	467700	333800	267100	314400	131500	149100	137100	275500	506600	333100
Com_1026_neg	Stachyose	水苏糖	C24H42O21	666.578	0.93	Carbohydrates And Its Derivatives	Carbohydrates And Its Derivatives	糖类及其衍生物	糖类及其衍生物	470-55-3""	HMDB0003553	C01613		9253000	10640000	12000000	6191000	12100000	11300000	5444000	6598000	6491000	2190000	2704000	2379000	3805000	5502000	4798000
Com_1028_neg	Diallyl sulfide	二烯丙基硫醚	C6H10S	114.21	18.46	Organosulfur compounds	Organosulfur compounds	有机硫化合物	有机硫化合物	592-88-1""	HMDB0036491	C08370		1078000	1250000	1219000	1248000	1308000	1515000	1407000	1461000	1625000	1534000	1518000	1646000	937400	1582000	839500
Com_1029_neg	(-)-alpha-Pinene	左旋-alpha-蒎烯	C10H16	136.23	18.287	Terpenoids	Monoterpenoids	萜类	单萜	7785-26-4""	HMDB0035658	C06308		748400	752500	811800	821400	864300	866200	841000	865600	965800	1011000	1018000	1023000	675500	836600	655600
Com_1030_neg	Gamma-Linolenic Acid	gamma-亚麻酸	C18H30O2	278.43	14.62	Lipids	Fatty Acyls	脂质	脂肪酰类	506-26-3""	HMDB0003073	C06426	LMFA01030141	5087	4200	5645	3677	4575	2258	10650	12160	11130	8037	8907	12880	2113	7359	4353
Com_1031_neg	2,6-Dihydroxybenzoic acid	2,6-二羟基苯甲酸	C7H6O4	154.12	6.13	Organic Acid And Its Derivatives	Benzoic Acid And Its Derivatives	有机酸及其衍生物	苯甲酸及其衍生物	303-07-1""	HMDB0013676			441200	487800	529600	796600	837600	953000	671400	665600	692800	1670000	1594000	1581000	583700	900300	538600
Com_1032_neg	3-Furoic acid	3-糠酸	C5H4O3	112.08	5.567	Organoheterocyclic compounds	Organoheterocyclic compounds	有机杂环化合物	有机杂环化合物	488-93-7""	HMDB0000444			67500	57300	82270	48790	58860	53530	50700	77370	68710	82770	118200	98720	58830	81660	64430
Com_1033_neg	Hexadecanedioic acid	十六碳二酸	C16H30O4	286.41	11.908	Lipids	Fatty Acyls	脂质	脂肪酰类	505-54-4""	HMDB0000672	C19615	LMFA01170022	97220	90900	108100	106000	94550	102000	223700	256800	233400	180700	174400	163300	103600	158700	88670
Com_1034_neg	3,5-Dihydroxybenzoic acid	3,5-二羟基苯甲酸	C7H6O4	154.12	4.461	Organic Acid And Its Derivatives	Benzoic Acid And Its Derivatives	有机酸及其衍生物	苯甲酸及其衍生物	99-10-5""	HMDB0013677			5762000	5668000	6041000	6302000	6060000	5709000	4740000	5125000	5009000	4200000	4526000	4246000	4536000	5270000	4099000
Com_1035_neg	Maltotriose	麦芽三糖	C18H32O16	504.44	0.94	Carbohydrates And Its Derivatives	Carbohydrates And Its Derivatives	糖类及其衍生物	糖类及其衍生物	1109-28-0""	HMDB0001262	C01835		44480	33000	54750	56070	44220	47720	35640	19530	22360	12800	7393	8756	45170	29270	18090
Com_1036_neg	Glycolic acid	乙醇酸	C2H4O3	76.05	0.99	Organic Acid And Its Derivatives	Organic Acid And Its Derivatives	有机酸及其衍生物	有机酸及其衍生物	79-14-1""	HMDB0000115	C00160		59600	85030	88110	80820	58600	72250	86610	83670	69140	73510	66820	52800	52950	60280	37050
Com_1037_neg	Catechol	邻苯二酚	C6H6O2	110.11	5.29	Phenols And Its Derivatives	Phenols And Its Derivatives	酚类及其衍生物	酚类及其衍生物	120-80-9""	HMDB0000957	C00090		322200	231800	211000	94020	155800	164700	3340000	3244000	3442000	457900	414000	392300	568000	828000	557300
Com_1038_neg	4-Ethylphenol	4-乙基苯酚	C8H10O	122.16	7.42	Phenols And Its Derivatives	Phenols And Its Derivatives	酚类及其衍生物	酚类及其衍生物	123-07-9""	HMDB0029306	C13637		77407	68671	60829	125648	83378	143969	29450	49580	37030	1120000	1135000	989500	201100	244800	154800
Com_1039_neg	2-Acetylpyrazine	2-乙酰基吡嗪	C6H6N2O	122.12	7.4	Organoheterocyclic compounds	Ketones	有机杂环化合物	酮类	22047-25-2""	HMDB0031861			77407	68671	60829	125648	83378	143969	61590	44550	39180	848200	980200	954700	139600	191700	152700
Com_1041_neg	3,4-Dihydroxyhydrocinnamic acid	3,4-二羟基苯基丙酸	C9H10O4	182.17	5.64	Phenylpropanoids and polyketides	Phenylpropanoic acids	苯丙素和聚酮化合物	苯丙酸类	1078-61-1""	HMDB0000423	C10447		69080	78730	96990	186300	153500	152000	38860	69860	65190	108100	136200	127000	69570	77140	111300
Com_1042_neg	Caffeic Acid Phenethyl Ester	咖啡酸苯乙酯	C17H16O4	284.31	10.49	Phenolic acids	Cinnamic acids and derivatives	酚酸类	肉桂酸及其衍生物	104594-70-9""	HMDB0302344	C10484		31610	31660	37230	19490	24490	22740	52650	51980	48960	307300	335500	300600	78030	107600	57310
Com_1043_neg	(R)-Mandelic acid	D-扁桃酸	C8H8O3	152.147	5.661	Organic Acid And Its Derivatives	Organic Acid And Its Derivatives	有机酸及其衍生物	有机酸及其衍生物	611-71-2""	HMDB0062635	C01983		9922	16460	24896	28358	30762	29003	35208	36072	34633	164100	160200	129700	46630	51560	30300
Com_1044_neg	Corosolic acid	科罗索酸	C30H48O4	472.7	13.22	Terpenoids	Triterpenoids	萜类	三萜	4547-24-4""	HMDB0250454			567000	615200	332400	841000	1324000	1400000	2582000	2527000	2552000	1034660	255300	213800	841300	1076000	800500
Com_1045_neg	beta-L-Arabinose	阿拉伯糖	C5H10O5	150.13	0.9	Carbohydrates And Its Derivatives	Carbohydrates And Its Derivatives	糖类及其衍生物	糖类及其衍生物	5328-37-0""	HMDB0000646	C02479		151600	169000	201300	101200	129900	148800	118400	110000	95030	39570	53640	61050	58760	118000	39070
Com_1046_neg	23-Hydroxybetulinic acid	23-羟基白桦酸	C30H48O4	472.7	12.44	Terpenoids	Triterpenoids	萜类	三萜	85999-40-2""	HMDB0245637			344200	460100	467300	532500	465700	463000	421700	454400	478700	360300	416300	427900	322300	470100	320400
Com_1047_neg	Manninotriose	甘露三糖	C18H32O16	504.437	0.9	Lipids	Fatty Acyls	脂质	脂肪酰类	13382-86-0""	HMDB0247628	C05404		43480	42360	50730	48600	48910	31460	27750	33160	41840	19240	17200	19070	22770	36220	18650
Com_1048_neg	Orientin	荭草苷	C21H20O11	448.377	6.25	Flavonoids	Flavones and Flavonols	类黄酮	黄酮和黄酮醇	28608-75-5""	HMDB0030614	C10114	LMPK12110470	3245	7930	2978	82050	44900	36180	6513	10620	10350	11450	46810	57860	9564	16440	17610
Com_1049_neg	Chicoric acid	菊苣酸	C22H18O12	474.371	5.57	Organic Acid And Its Derivatives	Organic Acid And Its Derivatives	有机酸及其衍生物	有机酸及其衍生物	70831-56-0""	HMDB0002375	C10437		55360	63580	85400	99980	79480	78860	131500	115300	108900	78640	107300	69700	67980	101200	37690
Com_1050_neg	Forsythoside B	连翘脂苷B	C34H44O19	756.702	6.3	Phenolic acids	Cinnamic acids and derivatives	酚酸类	肉桂酸及其衍生物	81525-13-5""	HMDB0252461			50060	53250	48840	86570	99880	96270	42283	19030	20710	11180	11680	10180	39700	50960	35450
Com_1051_neg	Polygalic acid	远志皂甙	C29H44O6	488.656	10.83	Terpenoids	Triterpenoids	萜类	三萜	1260-04-4""				12600	17160	15210	12310	9367	10320	6316	15870	8373	10710	10660	14580	10850	14000	8153
Com_1053_neg	Oxalic acid	草酸	C2H2O4	90.035	0.93	Organic Acid And Its Derivatives	Organic Acid And Its Derivatives	有机酸及其衍生物	有机酸及其衍生物	144-62-7""	HMDB0002329	C00209		30540	54230	63350	37750	38080	55910	248400	196300	179100	74680	265200	204600	73320	79010	60800
Com_1054_neg	4-Hydroxyquinazoline	4-羟基喹唑啉	C8H6N2O	146.146	5.54	Organoheterocyclic compounds	Organoheterocyclic compounds	有机杂环化合物	有机杂环化合物	491-36-1""	HMDB0246465			33280	30140	31460	32300	37100	48760	16674	24911	20110	18476	17457	15292	13640	23880	19640
Com_1056_neg	2',5'-Dihydroxyacetophenone	2,5-二羟基苯乙酮	C8H8O3	152.147	7.16	Organoheterocyclic compounds	Ketones	有机杂环化合物	酮类	490-78-8""	HMDB0032629			8879	10810	20530	17860	24000	20300	21990	18580	21010	10480	11190	17890	16160	30330	18150
Com_1057_neg	2'-Hydroxyacetophenone	2'-羟基苯乙酮	C8H8O2	136.148	18.287	Phenols And Its Derivatives	Phenols And Its Derivatives	酚类及其衍生物	酚类及其衍生物	118-93-4""	HMDB0032568			960400	1031000	1070000	1132000	1164000	1121000	1104000	1182000	1256000	1315000	1336000	1327000	912600	1078000	861600
Com_1058_neg	6-Hydroxycoumarin	6-羟基香豆素	C9H6O3	162.142	6.486	Phenylpropanoids and polyketides	Coumarins and derivatives	苯丙素和聚酮化合物	香豆素及其衍生物	6093-68-1""				49690	63190	73780	31850	24950	30760	54130	43240	48760	87730	83640	87120	53680	67280	27980
Com_1059_neg	Naringenin chalcone	柚皮素查耳酮	C15H12O5	272.253	8.518	Flavonoids	Chalcones and dihydrochalcones	类黄酮	查尔酮和二氢查尔酮	73692-50-9""	HMDB0029631	C06561	LMPK12120264	95970	87000	108000	102100	111300	115500	262000	288800	272100	120600	125300	127400	90620	139900	105000
Com_1060_neg	Eriodictyol	圣草酚	C15H12O6	288.252	7.999	Flavonoids	Flavanones	类黄酮	黄烷酮	552-58-9""	HMDB0005810	C05631	LMPK12140002	2967	4681	6716	8632	8375	8350	8078	7535	7026	9172	10680	10560	2354	5548	3616
Com_1061_neg	L-Histidine	L-组氨酸	C6H9N3O2	155.15	0.76	Amino Acid And Its Derivatives	Amino Acid And Its Derivatives	氨基酸及其衍生物	氨基酸及其衍生物	71-00-1""	HMDB0000177	C00135		37830	38280	44310	29410	46280	33010	16310	21570	19070	28210	25130	21440	17910	29080	19300
Com_1064_neg	trans-Ferulate	反式阿魏酸	C10H10O4	194.18	6.81	Phenolic acids	Cinnamic acids and derivatives	酚酸类	肉桂酸及其衍生物	537-98-4""	HMDB0000954	C01494		32610	29070	42310	38450	64430	34050	148700	144300	152100	51150	49170	59980	34370	67360	31820
Com_1065_neg	L-Sorbose	L-山梨糖	C6H12O6	180.16	0.89	Carbohydrates And Its Derivatives	Carbohydrates And Its Derivatives	糖类及其衍生物	糖类及其衍生物	87-79-6""	HMDB0001266	C00247		563300	582800	532400	704600	798000	907600	458200	389300	317500	141300	185400	190100	499200	494600	303400
Com_1067_neg	L-Proline	L-脯氨酸	C5H9NO2	115.131	0.94	Amino Acid And Its Derivatives	Amino Acid And Its Derivatives	氨基酸及其衍生物	氨基酸及其衍生物	147-85-3""	HMDB0000162	C00148		2497000	2875000	2785000	2482000	2421000	2352000	1428000	1653000	1430000	3249000	2903000	3179000	1661000	2582000	1722000
Com_1069_neg	4-Hydroxyisoleucine	4-羟基-L-异亮氨酸	C6H13NO3	147.172	1.038	Amino Acid And Its Derivatives	Amino Acid And Its Derivatives	氨基酸及其衍生物	氨基酸及其衍生物	781658-23-9""				795500	735100	835500	780600	771200	717900	457300	463900	471800	980900	917400	954300	655500	737100	543500
Com_1070_neg	D-Galactose	D-半乳糖	C6H12O6	180.16	0.9	Carbohydrates And Its Derivatives	Carbohydrates And Its Derivatives	糖类及其衍生物	糖类及其衍生物	59-23-4""	HMDB0000143	C00124		454100	565400	579900	687000	752500	698000	353900	470800	433700	328700	233800	224300	356500	486700	362700
Com_1071_neg	Pyridoxal 5-phosphate	5-磷酸吡哆醛	C8H10NO6P	247.14	1.7	Vitamins	Vitamins	维生素	维生素	54-47-7""	HMDB0001491	C00018		16870	16600	23680	14920	10780	17540	26560	23440	20160	16290	16030	16340	11590	17850	7340
Com_1072_neg	2-Hydroxy-2-methylbutanoic acid	2-羟基-2-甲基丁酸	C5H10O3	118.13	4.61	Lipids	Fatty Acyls	脂质	脂肪酰类	3739-30-8""	HMDB0001987		LMFA01050389	18340	20510	23320	8748	11480	5301	13400	15140	20090	23700	26880	35790	15720	23760	11600
Com_1073_neg	D-Ribose	D-核糖	C5H10O5	150.13	0.92	Carbohydrates And Its Derivatives	Carbohydrates And Its Derivatives	糖类及其衍生物	糖类及其衍生物	50-69-1""	HMDB0000283	C21057		3835000	5173000	4985000	5435000	5828000	6063000	7891000	8554000	7898000	3982000	4746000	5030000	4478000	5807000	4778000
Com_1074_neg	Caffeic acid	咖啡酸	C9H8O4	180.16	5.801	Phenolic acids	Cinnamic acids and derivatives	酚酸类	肉桂酸及其衍生物	331-39-5""	HMDB0001964	C01197		6201000	6232000	7157000	8915000	9593000	9546000	9130000	9423000	9752000	9078000	9557000	9548000	6155000	9184000	5582000
Com_1075_neg	Salvianolic acid D	丹酚酸D	C20H18O10	418.351	6.865	Phenylpropanoids and polyketides	Stilbenes	苯丙素和聚酮化合物	芪类	142998-47-8""	HMDB0041773			511100	570200	486600	611600	588700	666800	204700	222200	208600	280800	279300	211900	318200	432700	256300
Com_1076_neg	Salvianolic acid F	丹酚酸F	C17H14O6	314.289	7.189	Phenylpropanoids and polyketides	Stilbenes	苯丙素和聚酮化合物	芪类	158732-59-3""				299300	304300	241100	185300	184200	204400	148800	198400	127500	492100	505800	514300	200300	255800	168000
Com_1077_neg	Salvianolic acid C	丹酚酸C	C26H20O10	492.431	8.323	Phenylpropanoids and polyketides	Stilbenes	苯丙素和聚酮化合物	芪类	115841-09-3""	HMDB0303929			983000	990100	1099000	326200	389400	294200	289300	377800	360000	1323000	1138000	1247000	534600	780900	464900
Com_1078_neg	Oxalacetic acid	草酰乙酸	C4H4O5	132.07	0.69	Organic Acid And Its Derivatives	Organic Acid And Its Derivatives	有机酸及其衍生物	有机酸及其衍生物	328-42-7""	HMDB0000223	C00036	LMFA01170120	144900	305900	218300	191600	218500	234000	261100	183000	210400	336600	639400	294700	221100	234800	129000
Com_1083_neg	Isoorientin	异荭草素	C21H20O11	448.38	6.174	Flavonoids	Flavones and Flavonols	类黄酮	黄酮和黄酮醇	4261-42-1""	HMDB0253666	C01821	LMPK12110469	5555	12540	33671	139500	71590	55110	16390	20940	24460	35760	77730	124300	35270	53470	33670
Com_1084_neg	Kaempferide	山奈素	C16H12O6	300.26	1.473	Flavonoids	Flavones and Flavonols	类黄酮	黄酮和黄酮醇	491-54-3""	HMDB0037441	C10098	LMPK12110563	33050	35890	37950	31920	33980	34400	18100	28550	27420	2636	15480	1418	30440	24210	15020
Com_1085_neg	Kaempferol	山奈酚	C15H10O6	286.24	8.811	Flavonoids	Flavones and Flavonols	类黄酮	黄酮和黄酮醇	520-18-3""	HMDB0005801	C05903	LMPK12110003	40470	47050	42860	97720	93180	107700	170800	219900	219900	185900	174900	171900	92670	152500	75420
Com_1086_neg	Naringenin	柚皮素	C15H12O5	272.25	8.683	Flavonoids	Flavanones	类黄酮	黄烷酮	480-41-1""	HMDB0002670	C00509	LMPK12140001	59710	64580	65980	48080	44920	55660	129500	101800	136600	55150	49930	51960	52160	69460	57730
Com_1087_neg	Quercitrin	槲皮苷	C21H20O11	448.38	7.24	Flavonoids	Flavones and Flavonols	类黄酮	黄酮和黄酮醇	522-12-3""	HMDB0033751	C01750	LMPK12112171	12880	1858	8212	7666	4695	10290	11830	12760	10980	17080	23370	19560	7549	14410	5291
Com_1089_neg	Rutin	芦丁	C27H30O16	610.518	6.451	Flavonoids	Flavones and Flavonols	类黄酮	黄酮和黄酮醇	153-18-4""	HMDB0003249	C05625	LMPK12112098	415700	395400	424100	1190000	1212000	1236000	358200	404400	358600	571600	630112	607525	469800	615700	377700
Com_1090_neg	Vitexin	牡荆素	C21H20O10	432.38	6.559	Flavonoids	Flavones and Flavonols	类黄酮	黄酮和黄酮醇	3681-93-4""	HMDB0259858	C01460	LMPK12110194	29190	32850	34530	249500	211400	292600	22790	27140	15730	26870	33720	24290	45800	62900	58520
Com_1092_neg	Luteolin 7-O-glucoside	木犀草素 7-O-葡萄糖苷	C21H20O11	448.38	6.664	Flavonoids	Flavones and Flavonols	类黄酮	黄酮和黄酮醇	5373-11-5""	HMDB0035588	C03951		7628000	6232000	7092000	15490000	18740000	19410000	13520000	13630000	12510000	3893000	4378000	4345000	7088000	8323000	7139000
Com_1093_neg	Isorhoifolin	异野漆树苷	C27H30O14	578.52	6.84	Flavonoids	Flavones and Flavonols	类黄酮	黄酮和黄酮醇	552-57-8""	HMDB0037349			41450	34940	47190	22450	43510	41890	63770	52810	50620	28350	9807	24227	22210	46370	35120
Com_1097_neg	Malonic acid	丙二酸	C3H4O4	104.011	1.19	Organic Acid And Its Derivatives	Organic Acid And Its Derivatives	有机酸及其衍生物	有机酸及其衍生物	141-82-2""	HMDB0000691	C00383	LMFA01170041	1661000	1503000	1973000	1946000	1989000	1885000	1896000	1994000	1776000	4314000	4402000	4272000	1928000	2497000	1737000
Com_1099_neg	Galactinol	肌醇半乳糖苷	C12H22O11	342.116	0.99	Carbohydrates And Its Derivatives	Carbohydrates And Its Derivatives	糖类及其衍生物	糖类及其衍生物		HMDB0005826	C01235		11210000	15540000	9684000	18110000	20770000	18240000	12240000	17200000	12740000	5587000	6702000	5468000	9157000	11700000	8500000
Com_1100_neg	Ribulose-5-phosphate	核酮糖-5-磷酸	C5H11O8P	230.02	0.93	Carbohydrates And Its Derivatives	Carbohydrates And Its Derivatives	糖类及其衍生物	糖类及其衍生物		HMDB0000618	C00199		104300	82690	79910	64230	58280	48010	116800	110100	63500	154800	129100	139800	59480	90850	57630
Com_1102_neg	Myristoleic acid	豆蔻酸	C14H26O2	226	8.46	Lipids	Fatty Acyls	脂质	脂肪酰类	544-64-9""	HMDB0002000	C08322	LMFA01030051	35590	37670	49540	35430	31830	37740	59970	57840	55360	46120	50160	39380	30330	43960	20830
Com_1109_neg	13-HPODE	13-过氧十八碳二烯酸	C18H32O4	312.1	11.45	Lipids	Fatty Acyls	脂质	脂肪酰类	23017-93-8""	HMDB0003871	C04717	LMFA02000034	716200	744000	833300	572500	524500	459200	756000	815500	780800	1296000	1321000	1274000	576400	899800	502300
Com_1110_neg	Citramalate	甲基苹果酸	C5H8O5	148	2.04	Organic Acid And Its Derivatives	Organic Acid And Its Derivatives	有机酸及其衍生物	有机酸及其衍生物	2306-22-1""	HMDB0000426	C00815		77200	80410	88580	61230	63280	54600	87080	101400	87050	144400	147400	133900	71370	95540	86810
Com_1111_neg	UDP-D-glucose	尿苷 5'-二磷酸葡萄糖	C15H24N2O17P2	566.1	0.95	Nucleotide And Its Derivates	Nucleotide And Its Derivates	核苷酸及其衍生物	核苷酸及其衍生物	133-89-1""	HMDB0000286	C00029		215900	203300	239800	229600	175500	191100	162200	207000	165100	58450	50880	74440	138700	163300	136800
Com_1126_neg	Diethyl phosphate	磷酸二乙酯	C4H11O4P	154	4.2	Organic Acid And Its Derivatives	Organic Acid And Its Derivatives	有机酸及其衍生物	有机酸及其衍生物	598-02-7""	HMDB0012209	C06608		6793	4772	4410	8837	6478	6348	7727	5478	4062	7326	7671	6564	3478	7391	5058
Com_1129_neg	Di-O-methylquercetin	3,7-二氧-甲基槲皮素	C17H14O7	330.1	9.19	Flavonoids	Flavones and Flavonols	类黄酮	黄酮和黄酮醇					1347000	1420000	1569000	976800	1000000	928000	1475000	1625000	1679000	1301000	1367000	1332000	935400	1385000	791500
Com_1132_neg	Sucrose	D-(+)-蔗糖	C12H22O11	342.116	0.98	Carbohydrates And Its Derivatives	Carbohydrates And Its Derivatives	糖类及其衍生物	糖类及其衍生物	57-50-1""	HMDB0000258	C00089		3676000	6131000	7547000	7713000	6564000	7718000	6490000	7472000	5720000	2826000	3276000	2599000	4764000	5745000	4722000
Com_1133_neg	Indole-5-carboxylic acid	吲哚-5-甲酸	C9H7NO2	161.048	0.69	Organoheterocyclic compounds	Indole And Its Derivatives	有机杂环化合物	吲哚及其衍生物	1670-81-1""	HMDB0253469			925100	976900	1003000	921100	810400	813700	1043000	1250000	1148000	1583000	1656000	1511000	1035000	1178000	1041000
Com_1141_neg	Dihydrokaempferol	二氢山奈酚	C15H12O6	288.063	5.75	Flavonoids	Flavones and Flavonols	类黄酮	黄酮和黄酮醇	480-20-6""	HMDB0030847	C00974	LMPK12140720	157100	212700	206900	233500	177400	195200	247100	202800	248200	14610	46860	45510	136300	207600	127500
Com_1142_neg	5-oxoproline	5-氧化脯氨酸	C5H7NO3	129.043	1.63	Amino Acid And Its Derivatives	Amino Acid And Its Derivatives	氨基酸及其衍生物	氨基酸及其衍生物	149-87-1""				367300	383400	394600	351500	353500	352200	443400	473200	435900	632400	601500	616100	372400	449600	366000
Com_1143_neg	D-Glucose 6-phosphate	D-葡萄糖-6-磷酸	C6H13O9P	260.03	0.86	Carbohydrates And Its Derivatives	Carbohydrates And Its Derivatives	糖类及其衍生物	糖类及其衍生物	56-73-5""	HMDB0001401	C00092		2253000	3030000	3351000	5264000	5032000	5910000	2556000	2818000	2772000	2066000	2161000	1704000	2487000	3173000	2260000
Com_1145_neg	Coniferin	松柏苷	C16H22O8	342.132	0.97	Carbohydrates And Its Derivatives	Carbohydrates And Its Derivatives	糖类及其衍生物	糖类及其衍生物	531-29-3""	HMDB0013682	C00761		10990000	12190000	13540000	19210000	17070000	13940000	12820000	12370000	16840000	6130000	5204000	5254000	7559000	9396000	6934000
Com_1146_neg	Trifolin	三叶豆甙	C21H20O11	448.101	6.62	Flavonoids	Flavones and Flavonols	类黄酮	黄酮和黄酮醇	23627-87-4""	HMDB0030864	C12626	LMPK12111663	7004000	5739000	7138000	15560000	13850000	13880000	9082000	10410000	11100000	2901000	3637000	3519000	6227000	7440000	5569000
Com_1147_neg	Pinobanksin	短叶松素	C15H12O5	272.069	7.06	Flavonoids	Flavanols	类黄酮	黄烷醇	548-82-3""		C09826		42350	44070	24990	28000	22750	31060	37500	28930	47830	9331	10770	14580	22790	45810	13770
Com_1148_neg	Afzelechin	阿福豆素	C15H14O5	274.084	0.68	Flavonoids	Flavanols	类黄酮	黄烷醇	2545-00-8""	HMDB0030823	C09320	LMPK12020035	197500	231800	270000	279000	187200	184000	283000	323700	335800	468700	389200	461700	250700	320400	235900
Com_1150_neg	Butin	紫铆素	C15H12O5	272.069	8.61	Flavonoids	Flavanones	类黄酮	黄烷酮	492-14-8""	HMDB0249463	C09614	LMPK12140075	84310	85390	94080	69470	83340	84280	181400	208600	202400	88610	83740	74240	77670	117000	54200
Com_1155_neg	D-Xylose	D-木糖	C5H10O5	150.131	1.01	Carbohydrates And Its Derivatives	Carbohydrates And Its Derivatives	糖类及其衍生物	糖类及其衍生物	58-86-6""	HMDB0000098	C00181		846300	871000	1104000	1217000	1112000	1501000	1671000	1767000	1679000	893500	929100	1054000	860600	1213000	779600
Com_1158_neg	Kaji-ichigoside F1	刺梨苷	C36H58O10	650.85	6.71	Terpenoids	Terpene	萜类	萜烯	95298-47-8""				23090	45370	24760	6552	4649	16201	12640	32780	16220	25840	19000	19750	25060	12690	25760
Com_1162_neg	Mannitol	甘露醇	C6H14O6	182.173	0.88	Carbohydrates And Its Derivatives	Carbohydrates And Its Derivatives	糖类及其衍生物	糖类及其衍生物	69-65-8""	HMDB0000765	C00392		53280	32920	31660	24820	30830	27430	85840	66730	69400	62640	58290	52770	31920	39800	35760
Com_1163_neg	Tubuloside A	管花苷A	C37H48O21	828.775	6.4	Carbohydrates And Its Derivatives	Carbohydrates And Its Derivatives	糖类及其衍生物	糖类及其衍生物	112516-05-9""				19760	29600	30260	30540	30510	24190	19249	21386	21371	4085	13880	11416	12350	10260	5827
Com_1170_neg	Matairesinoside	罗汉松脂苷	C26H32O11	520.533	7.38	Phenylpropanoids and polyketides	Lignans	苯丙素和聚酮化合物	木脂素类	23202-85-9""	HMDB0303466			47850	70090	35550	132400	86930	52790	74570	95020	42970	54190	23320	30350	29520	71490	40020
Com_1172_neg	Medicarpin	美迪紫檀素	C16H14O4	270.285	7.26	Flavonoids	Isoflavonoids	类黄酮	异黄酮	32383-76-9""	HMDB0254403	C10503	LMPK12070028	13740	17170	13820	4552	10120	5087	5224	9920	13880	13600	22460	29230	13330	19000	9583
Com_1173_neg	Hydroxycitric acid	羟基柠檬酸	C6H8O8	208.124	0.9	Organic Acid And Its Derivatives	Organic Acid And Its Derivatives	有机酸及其衍生物	有机酸及其衍生物	6205-14-7""	HMDB0031159			20560	6642	14000	5760	7894	5341	5860	3305	4712	4292	8785	2533	4202	5014	4551
Com_1175_neg	Lonicerin	忍冬苷	C27H30O15	594.526	6.73	Flavonoids	Flavones and Flavonols	类黄酮	黄酮和黄酮醇	25694-72-8""	HMDB0005799	C17557	LMPK12113402	290900	176700	114900	691900	323100	829700	225000	349000	357500	813600	942200	771500	325300	409700	266500
Com_1177_neg	Crocetin	西红花酸	C20H24O4	328.408	8.79	Terpenoids	Diterpenoids	萜类	二萜	27876-94-4""	HMDB0250540	C08588	LMPR0104010020	40250	38620	43790	25760	29530	23310	39920	41730	30560	19510	19430	21350	29170	42380	23690
Com_1178_neg	Purpureaside C	洋地黄叶苷C	C35H46O20	786.737	5.91	Carbohydrates And Its Derivatives	Carbohydrates And Its Derivatives	糖类及其衍生物	糖类及其衍生物	108648-07-3""		C10488		776900	934100	863900	1277000	1456000	1455000	300400	286700	281600	394100	340800	388800	609000	851600	583200
Com_1179_neg	Isoacteoside	异类叶升麻苷	C29H36O15	624.595	6.44	Phenolic acids	Cinnamic acids and derivatives	酚酸类	肉桂酸及其衍生物	61303-13-7""	HMDB0041025			90980	52730	71100	136500	81040	115900	53620	45420	53980	45780	51090	39120	70410	86440	44480
Com_1180_neg	Isoschaftoside	异夏佛塔苷	C26H28O14	564.499	6.03	Flavonoids	Flavones and Flavonols	类黄酮	黄酮和黄酮醇	52012-29-0""			LMPK12110243	4210	14569	22158	47880	26680	55860	15471	18852	16481	7849	18790	17870	7578	17130	9951
Com_1181_neg	Sibirioside A	斩龙剑苷A	C21H28O12	472.446	6.46	Phenolic acids	Cinnamic acids and derivatives	酚酸类	肉桂酸及其衍生物	173046-19-0""				17230	8444	20100	7985	6351	13820	29080	15210	24020	9934	9007	8238	11100	13290	8380
Com_1184_neg	Catalpol	梓醇	C15H22O10	362.333	4.55	Terpenoids	Monoterpenoids	萜类	单萜	2415-24-9""	HMDB0242754	C09773	LMPR0102070007	92090	86140	82890	52400	49070	42820	99130	109300	114800	69330	74650	77910	71550	98170	60180
Com_1187_neg	14-Methylhexadecanoic Acid	14-甲基棕榈酸	C17H34O2	270.451	6.87	Lipids	Fatty Acyls	脂质	脂肪酰类	5918-29-6""	HMDB0031067		LMFA01020011	29010	29710	32890	26390	29380	40890	20290	35190	32200	20710	39170	30090	29060	40880	33260
Com_1190_neg	Allantoin	尿囊素	C4H6N4O3	158.115	0.94	Organoheterocyclic compounds	Imidazoles and derivatives	有机杂环化合物	咪唑及其衍生物	97-59-6""	HMDB0000462	C01551		16590	12040	13920	15970	19100	25510	8464	18540	16210	21180	28580	29320	11850	19260	16880
Com_1191_neg	Angelol B	当归醇B	C20H24O7	376.4	0.98	Phenylpropanoids and polyketides	Coumarins and derivatives	苯丙素和聚酮化合物	香豆素及其衍生物	83156-04-1""	HMDB0248421			6566	8537	4080	6997	7375	6528	6619	9428	7658	10981	8089	5366	7644	10720	4481
Com_1192_neg	Cellotriose	D-(+)-纤维三糖	C18H32O16	504.437	1.02	Carbohydrates And Its Derivatives	Carbohydrates And Its Derivatives	糖类及其衍生物	糖类及其衍生物	33404-34-1""		C06219		350300	243000	339000	388400	523800	273700	331500	172200	257600	70240	64130	89600	171800	266200	139100
Com_1193_neg	D-Glucose	D-无水葡萄糖	C6H12O6	180.156	0.94	Carbohydrates And Its Derivatives	Carbohydrates And Its Derivatives	糖类及其衍生物	糖类及其衍生物	50-99-7""	HMDB0000122	C00031		291400	293400	271700	411500	363300	379400	231600	264600	237800	130800	124000	132900	233700	254600	216100
Com_1196_neg	D-Glutamic acid	D-谷氨酸	C5H9NO4	147.129	2.31	Amino Acid And Its Derivatives	Amino Acid And Its Derivatives	氨基酸及其衍生物	氨基酸及其衍生物	6893-26-1""	HMDB0003339	C00217		2818	7235	6388	11500	11780	9521	5412	6301	6772	10274	12943	9748	6725	7882	5347
Com_1197_neg	D-Mannose 6-phosphate	D-甘露糖-6-磷酸	C6H13O9P	260.136	0.87	Carbohydrates And Its Derivatives	Carbohydrates And Its Derivatives	糖类及其衍生物	糖类及其衍生物	723729-16-6""	HMDB0304312	C00275		510600	616100	595200	1099000	1085000	1048000	374500	458000	433300	315600	341500	280500	364600	620100	388400
Com_1199_neg	D-Xylulose	D-木酮糖	C5H10O5	150.13	1.01	Carbohydrates And Its Derivatives	Carbohydrates And Its Derivatives	糖类及其衍生物	糖类及其衍生物	551-84-8""	HMDB0001644	C00310		174300	157000	199200	108400	68900	133600	97290	125100	105700	53270	66540	38950	71940	85360	69420
Com_1201_neg	Ginsenoside C-K	人参皂苷CK	C36H62O8	622.873	1.02	Terpenoids	Triterpenoids	萜类	三萜	39262-14-1""	HMDB0252724	C22127		75560	69510	86590	73800	55030	88770	46520	58080	53380	16530	12100	19910	29230	34060	51850
Com_1202_neg	Guaiacol	愈创木酚	C7H8O2	124.137	3.62	Phenols And Its Derivatives	Phenols And Its Derivatives	酚类及其衍生物	酚类及其衍生物	90-05-1""	HMDB0001398	C15572		167000	177400	194600	140600	139000	120100	116400	134700	127600	222900	224800	203600	139600	163900	117200
Com_1203_neg	GMP	一磷酸鸟苷	C10H14N5O8P	363.221	0.94	Nucleotide And Its Derivates	Nucleotide And Its Derivates	核苷酸及其衍生物	核苷酸及其衍生物	85-32-5""	HMDB0001397	C00144		62700	55760	65270	93200	79100	76630	49520	56850	45910	43600	42320	36080	65610	61850	43260
Com_1204_neg	3-Phenylpropanoic acid	3-苯丙酸	C9H10O2	150.174	0.7	Phenolic acids	Cinnamic acids and derivatives	酚酸类	肉桂酸及其衍生物	501-52-0""	HMDB0000764	C05629		259700	270300	243200	282000	270400	262900	263400	258300	220000	372400	291700	301400	236800	276200	182700
Com_1205_neg	Isocitrate	异柠檬酸	C6H8O7	192.124	1.49	Organic Acid And Its Derivatives	Organic Acid And Its Derivatives	有机酸及其衍生物	有机酸及其衍生物	320-77-4""	HMDB0304324	C00311		2560000	3448000	3548000	2789000	2748000	3172000	10070000	10120000	11180000	12260000	13250000	13730000	4442000	7234000	4857000
Com_1206_neg	Kinetin 9-riboside	激动素 9-核糖苷	C15H17N5O5	347.326	1.03	Nucleotide And Its Derivates	Nucleotide And Its Derivates	核苷酸及其衍生物	核苷酸及其衍生物	4338-47-0""				65330	78210	59740	57770	103800	82330	91710	83580	124900	42820	59720	21400	18900	66390	46050
Com_1207_neg	Kinsenoside	金线莲苷	C10H16O8	264.229	3.93	Carbohydrates And Its Derivatives	Carbohydrates And Its Derivatives	糖类及其衍生物	糖类及其衍生物	151870-74-5""				132900	141700	145600	130500	127600	115700	90370	114500	103300	67090	62910	62000	75160	121700	74120
Com_1208_neg	Kuwanon A	桑皮酮A	C25H24O6	420.454	0.7	Flavonoids	Flavones and Flavonols	类黄酮	黄酮和黄酮醇	62949-77-3""	HMDB0029505		LMPK12110918	9928	13360	9935	23290	24740	20160	9895	7580	6859	10610	8421	11370	16830	17930	13350
Com_1211_neg	O-Phosphorylethanolamine	邻磷酰乙醇胺	C2H8NO4P	141.063	0.86	Organic Acid And Its Derivatives	Organic Acid And Its Derivatives	有机酸及其衍生物	有机酸及其衍生物	1071-23-4""	HMDB0000224	C00346		167900	236200	206900	282300	448000	399200	45350	51030	42700	125000	84520	53120	92570	196800	138300
Com_1213_neg	P-Coumaryl Alcohol	对-香豆醇	C9H10O2	150.174	1.04	Phenylpropanoids and polyketides	Phenylpropanoids and polyketides	苯丙素和聚酮化合物	苯丙素和聚酮化合物	3690-05-9""	HMDB0003654	C02646		1091000	1288000	1255000	1364000	1347000	1498000	1891000	2037000	1982000	1190000	1306000	1138000	1021000	1371000	1054000
Com_1220_neg	Pseudouridine	假尿苷	C9H12N2O6	244.07	1.87	Nucleotide And Its Derivates	Nucleotide And Its Derivates	核苷酸及其衍生物	核苷酸及其衍生物	1445-07-4""	HMDB0000767	C02067		54470	61750	68500	55360	54080	48550	56970	67030	59790	68680	68470	63920	43880	61310	34910
Com_1222_neg	Cyclic AMP	腺苷-3'-5'-环单磷酸	C10H12N5O6P	329.206	1.75	Nucleotide And Its Derivates	Nucleotide And Its Derivates	核苷酸及其衍生物	核苷酸及其衍生物	60-92-4""	HMDB0000058	C00575		11460	28140	22740	24540	22700	28070	25350	34070	23130	38020	40670	38160	26740	30100	29100
Com_1224_neg	N-Acetyl-L-glutamic acid	N-乙酰-L-谷氨酸	C7H11NO5	189.166	1.81	Amino Acid And Its Derivatives	Amino Acid And Its Derivatives	氨基酸及其衍生物	氨基酸及其衍生物	1188-37-0""	HMDB0001138	C00624		19580	33590	31160	27480	29680	25930	43160	65380	55640	82490	77640	67360	29440	59640	24880
Com_1226_neg	Coniferylaldehyde	松柏醛	C10H10O3	178.063	7.29	Phenols And Its Derivatives	Phenols And Its Derivatives	酚类及其衍生物	酚类及其衍生物	20649-42-7""	HMDB0141782	C02666		16830	8190	11170	9776	8052	14550	21890	6995	25620	25040	14360	29710	11630	17000	8693
Com_1227_neg	Saponarin	皂草苷	C27H30O15	594.518	6.27	Flavonoids	Flavones and Flavonols	类黄酮	黄酮和黄酮醇	20310-89-8""	HMDB0257484	C08064	LMPK12110292	8013	5777	10178	20160	37430	25930	12540	16800	14100	10022	11030	8763	6720	13040	5161
Com_1228_neg	L-Fucose	L-岩藻糖	C6H12O5	164.069	0.95	Carbohydrates And Its Derivatives	Carbohydrates And Its Derivatives	糖类及其衍生物	糖类及其衍生物	2438-80-4""	HMDB0000174	C01019		21460	14640	8767	20260	15990	28990	27420	24690	21340	5322	16580	14760	15300	19130	19660
Com_1229_neg	Spiraeoside	绣线菊甙	C21H20O12	464.096	6.59	Flavonoids	Flavones and Flavonols	类黄酮	黄酮和黄酮醇	20229-56-5""	HMDB0037932		LMPK12112184	10050000	11150000	10320000	18330000	16840000	17720000	21970000	26700000	28610000	6645000	6418000	6679000	11730000	17690000	10980000
Com_1231_neg	5-hydroxyhexanoic acid	5-羟基己酸	C6H12O3	132.079	7.21	Organic Acid And Its Derivatives	Organic Acid And Its Derivatives	有机酸及其衍生物	有机酸及其衍生物	185956-02-9""	HMDB0000525		LMFA01050014	6636	7012	8663	14450	9104	5408	3584	3775	13820	4405	3534	5894	5017	7832	5338
Com_1232_neg	Laricitrin	3'-氧甲基杨梅素	C16H12O8	332.262	2.6	Flavonoids	Flavones and Flavonols	类黄酮	黄酮和黄酮醇	53472-37-0""	HMDB0126497	C12633	LMPK12112482	118500	108700	122900	251700	249900	225600	253700	294100	267200	121800	129000	70000	128700	164500	119600
Com_1233_neg	Morin	桑色素	C15H10O7	302.043	8.05	Flavonoids	Flavones and Flavonols	类黄酮	黄酮和黄酮醇	480-16-0""	HMDB0030796	C10105	LMPK12112517	143400	128000	142900	202000	205200	192700	343900	403600	454500	112100	135900	143800	147000	220800	153700
Com_1234_neg	D-Glucose 1-phosphate	葡萄糖-1-磷酸	C6H13O9P	260.136	0.86	Carbohydrates And Its Derivatives	Carbohydrates And Its Derivatives	糖类及其衍生物	糖类及其衍生物		HMDB0001586	C00103		198900	243400	243000	425000	403900	335000	221500	191100	218600	171700	145400	186900	132900	215100	185500
Com_1235_neg	Phosphoenolpyruvic acid	磷烯醇丙酮酸	C3H5O6P	168.042	1.04	Organic Acid And Its Derivatives	Organic Acid And Its Derivatives	有机酸及其衍生物	有机酸及其衍生物					24310	43000	17080	96080	75920	76580	30750	29990	30070	12170	12020	18550	21430	18740	27450
Com_1237_neg	Tanshinlactone	新丹参酮	C17H12O3	264.275	5.2	Lipids	Steroids and steroid derivatives	脂质	类固醇及其衍生物	105351-70-0""				11950	6980	16020	5951	9072	6225	4158	2326	1549	4658	4327	4826	6645	7518	9387
Com_1238_neg	Succinic anhydride	丁二酸酐	C4H4O3	100.073	0.88	Organic Acid And Its Derivatives	Organic Acid And Its Derivatives	有机酸及其衍生物	有机酸及其衍生物	108-30-5""	HMDB0032523	C19524		5336000	5690000	6125000	4067000	3954000	5382000	13220000	15420000	15170000	4934000	5903000	5921000	6394000	7696000	6149000
Com_1241_neg	3-Phenyllactic acid	3-苯基乳酸	C9H10O3	166.174	6.81	Phenylpropanoids and polyketides	Phenylpropanoic acids	苯丙素和聚酮化合物	苯丙酸类	828-01-3""	HMDB0000779			8466	4902	4862	3088	1727	4850	16320	7930	11290	16320	11230	9675	11030	10550	2923
Com_1244_neg	Sapropterin	沙丙蝶呤	C9H15N5O3	241.247	18.284	Organoheterocyclic compounds	Organoheterocyclic compounds	有机杂环化合物	有机杂环化合物	62989-33-7""	HMDB0259219			9321	7924	7902	9351	9630	11010	8741	10850	14060	10870	10640	13200	7389	8282	6026
Com_1246_neg	5-Hydroxymethyluracil	5-羟甲基尿嘧啶	C5H6N2O3	142.113	0.96	Organoheterocyclic compounds	Pyrimidines and pyrimidine derivatives	有机杂环化合物	嘧啶及其衍生物	4433-40-3""	HMDB0000469	C03088		26930	34240	29720	17570	17900	25790	38800	39300	43250	17950	41770	21080	15510	39050	16020
Com_1247_neg	alpha-Ketoglutaric acid	α-酮戊二酸	C5H6O5	146.098	0.87	Organic Acid And Its Derivatives	Organic Acid And Its Derivatives	有机酸及其衍生物	有机酸及其衍生物	328-50-7""	HMDB0000208	C00026		220900	220000	270800	293500	257400	281000	50350	43630	41160	48350	54840	69800	116200	133200	112200
Com_1248_neg	Fumaric Acid	延胡索酸	C4H4O4	116.072	1.11	Organic Acid And Its Derivatives	Organic Acid And Its Derivatives	有机酸及其衍生物	有机酸及其衍生物	110-17-8""	HMDB0000134	C00122		1243000	1308000	1572000	1897000	1687000	1907000	2788000	2961000	2946000	3556000	3653000	3735000	1772000	2442000	1721000
Com_1249_neg	Adipic acid	己二酸	C6H10O4	146.058	0.86	Organic Acid And Its Derivatives	Organic Acid And Its Derivatives	有机酸及其衍生物	有机酸及其衍生物	124-04-9""	HMDB0000448	C06104	LMFA01170048	278500	262700	337800	321600	270600	276700	47150	68110	60830	70640	61740	68320	141100	142200	119000
Com_1251_neg	2-Oxoadipic acid	2-氧代己二酸	C6H8O5	160.037	0.72	Organic Acid And Its Derivatives	Organic Acid And Its Derivatives	有机酸及其衍生物	有机酸及其衍生物	3184-35-8""	HMDB0000225	C00322		10810	6453	6503	5284	6365	10420	7741	7577	11220	24270	7272	9329	8641	6801	5904
Com_1252_neg	2,3-Dihydroxybenzoic acid	2,3-二羟基苯甲酸	C7H6O4	154.027	6.21	Organic Acid And Its Derivatives	Benzoic Acid And Its Derivatives	有机酸及其衍生物	苯甲酸及其衍生物	303-38-8""	HMDB0000397	C00196		413400	452100	440200	624200	618500	613600	490700	392500	476000	1175000	1075000	1087000	533800	658300	515000
Com_1255_neg	2-Aminoethanesulfonic acid	2-氨基乙磺酸	C2H7NO3S	125.015	1.04	Organic Acid And Its Derivatives	Organic Acid And Its Derivatives	有机酸及其衍生物	有机酸及其衍生物	107-35-7""	HMDB0000251	C00245		17270	25360	31900	23390	29000	32530	33190	56780	40970	22690	16830	18920	24850	17170	17990
Com_1259_neg	Pyridoxine 5'-phosphate	磷酸吡哆醇	C8H12NO6P	249.04	0.89	Vitamins	Vitamins	维生素	维生素	447-05-2""	HMDB0001319	C00627		3212	4842	4835	10560	6086	15780	10460	14580	10550	13340	16440	13710	4838	7661	3234
Com_1260_neg	Mandelic acid	扁桃酸	C8H8O3	152.047	4.91	Organic Acid And Its Derivatives	Organic Acid And Its Derivatives	有机酸及其衍生物	有机酸及其衍生物	17199-29-0""	HMDB0000703	C01984		52690	42520	55570	52660	34910	47660	56060	79010	83460	219000	216800	198200	85960	97390	58250
Com_1266_neg	Undecanoic acid	十一烷酸	C11H22O2	186.162	6.17	Lipids	Fatty Acyls	脂质	脂肪酰类	112-37-8""	HMDB0000947	C17715	LMFA01010011	565600	715000	759300	751700	872900	1013000	660100	754500	781600	1225000	1122000	1010000	708600	1152000	652400
Com_1271_neg	Icariside E5	淫羊藿次苷 E5	C26H34O11	522.21	6.56	Phenylpropanoids and polyketides	Stilbenes	苯丙素和聚酮化合物	芪类	126176-79-2""	HMDB0034749			25760000	31190000	30380000	27690000	29390000	28210000	28360000	31470000	28930000	16510000	16940000	15880000	23090000	27480000	20870000
Com_1273_neg	Isomaltulose	异麦芽酮糖	C12H22O11	342.116	0.97	Carbohydrates And Its Derivatives	Carbohydrates And Its Derivatives	糖类及其衍生物	糖类及其衍生物	13718-94-0""		C01742		10530000	11170000	12490000	14350000	16400000	16010000	13930000	14250000	13210000	5174000	5770000	5311000	8479000	13300000	7273000
Com_1274_neg	Phosphoenolpyruvate	磷酸烯醇式丙酮酸	C3H5O6P	167.982	0.97	Organic Acid And Its Derivatives	Organic Acid And Its Derivatives	有机酸及其衍生物	有机酸及其衍生物	138-08-9""	HMDB0000263	C00074		25160	11490	14960	41060	40110	35220	9449	11500	21150	10310	7390	7638	11730	10230	15660
Com_1278_neg	Sieboldin	3-羟基根皮苷	C21H24O11	452.131	5.35	Flavonoids	Chalcones and dihydrochalcones	类黄酮	查尔酮和二氢查尔酮	18777-73-6""			LMPK12120530	102500	107100	133400	71990	77660	66780	36110	37760	37650	18120	29900	17920	45890	76450	60330
Com_1280_neg	Lirioresinol A	鹅掌揪树脂醇 A	C22H26O8	418.162	6.96	Phenylpropanoids and polyketides	Lignans	苯丙素和聚酮化合物	木脂素类	21453-71-4""	HMDB0038928			35910	59450	74590	55210	65190	51270	18340	10210	37000	3736	7113	5021	31940	54760	19650
Com_1283_neg	D-Arabinono-1,4-lactone	D-阿拉伯-1,4-内酯	C5H8O5	148.037	1.48	Carbohydrates And Its Derivatives	Carbohydrates And Its Derivatives	糖类及其衍生物	糖类及其衍生物	2782-09-4""	HMDB0302833	C00652		78340	74050	100600	111300	86560	79770	131100	153900	133800	250700	255700	203300	98980	160200	105200
Com_1286_neg	Koaburaside	3,5-二甲氧基-4-羟基苯酚-1-O-葡萄糖苷	C14H20O9	332.111	4.68	Phenolic acids	Phenolic acids	酚酸类	酚酸类	41653-73-0""				2830000	3034000	3285000	3971000	3962000	3982000	2480000	2654000	2746000	1867000	1725000	1689000	2411000	3008000	2212000
Com_1287_neg	Ribose 5-phosphate	核糖-5-磷酸	C5H11O8P	230.02	0.84	Carbohydrates And Its Derivatives	Carbohydrates And Its Derivatives	糖类及其衍生物	糖类及其衍生物	4300-28-1""	HMDB0001548	C00117		69010	67560	63240	117600	83290	85130	57640	65560	65460	267400	382500	312500	52260	141200	66620
Com_1288_neg	3-Hydroxyoctadecanoic Acid	3-羟基十八烷酸	C18H36O3	300.267	13.6	Lipids	Fatty Acyls	脂质	脂肪酰类	45261-96-9""			LMFA02000121	89470	93430	103600	108100	108600	115700	130800	136400	157300	183500	189200	186000	81300	135400	69070
Com_1292_neg	cis-Vaccenic acid	11-十八碳烯酸	C18H34O2	282.256	15.78	Lipids	Fatty Acyls	脂质	脂肪酰类	506-17-2""	HMDB0240219		LMFA01030076	7110	5593	5911	5735	6690	6960	39460	47510	45870	8955	25540	17980	6887	19110	8499
Com_1298_neg	Dimethylmalonic acid	二甲基丙二酸	C5H8O4	132.042	0.67	Organic Acid And Its Derivatives	Organic Acid And Its Derivatives	有机酸及其衍生物	有机酸及其衍生物	595-46-0""	HMDB0002001		LMFA01170103	461100	527000	510000	708400	577200	475700	707000	629600	626300	891600	708800	946300	475700	658600	468500
Com_1300_neg	L-threo-3-Methylaspartate	L-苏式-3-甲基天冬氨酸	C5H9NO4	147.053	0.87	Amino Acid And Its Derivatives	Amino Acid And Its Derivatives	氨基酸及其衍生物	氨基酸及其衍生物	6061-13-8""		C03618		824200	833400	789900	926900	899900	787000	512800	586600	567300	1170000	1055000	1062000	644400	861700	659900
Com_1302_neg	12(13)-EpOME	12,13-环氧-9-十八碳烯酸	C18H32O3	296.235	12.61	Lipids	Fatty Acyls	脂质	脂肪酰类	6799-85-5""	HMDB0004702	C14826	LMFA02000038	2635000	2819000	3090000	1806000	1678000	1601000	2951000	3455000	3309000	2778000	2716000	2706000	1786000	2872000	1566000
Com_1308_neg	Heptadecanoic acid	十七烷酸	C17H34O2	270.256	10.53	Lipids	Fatty Acyls	脂质	脂肪酰类	506-12-7""	HMDB0002259		LMFA01010017	246700	263800	309100	238800	148400	152700	247500	287500	279900	189700	151500	140700	201500	269100	164000
Com_1310_neg	1-Caffeoylquinic acid	1-咖啡酰奎宁酸	C16H18O9	354.095	5.46	Phenolic acids	Phenolic acids	酚酸类	酚酸类	1241-87-8""	HMDB0304633			51750	58500	69310	17720	41149	5198	46320	160700	107200	37080	48220	25460	45900	53390	54160
