# Supplementary material for: Quasi-Targeted Metabonomics Reveals Metabolites Associated with Antioxidant Activity of Mesona chinensis Benth Cultivar Xiaoye
Source: Plants (Basel). 2025 May 23;14(11):1585. doi: 10.3390/plants14111585 (PMC12158099; doi:10.3390/plants14111585)
Supplement: Supplementary file 1 [file plants-14-01585-s001.zip › Table S2.xlsx]

## Sheet: Diff_all_merge - 副本
ID	Name	Chinese name	Formula	Molecular Weight	RT [min]	Class I(English)	Class II(English)	Class I(Chinese)	Class II(Chinese)	CAS	HMDB ID	KEGG ID	Lipidmaps ID	A.vs.B FC	A.vs.B log2FC	A.vs.B Pvalue	A.vs.B ROC	A.vs.B VIP	A.vs.B Up.Down	B.vs.D FC	B.vs.D log2FC	B.vs.D Pvalue	B.vs.D ROC	B.vs.D VIP	B.vs.D Up.Down	B.vs.C FC	B.vs.C log2FC	B.vs.C Pvalue	B.vs.C ROC	B.vs.C VIP	B.vs.C Up.Down
Com_697_pos	Tricin O-glycerol	苜蓿素 O-甘油	C20H20O9	404.37	14.58	Flavonoids	Flavones and Flavonols	类黄酮	黄酮和黄酮醇					1.35604	0.4394	0.0197954	1	1.12284	none	0.631204	-0.663823	0.0077341	1	1.17012	down	0.558936	-0.839245	7.65e-05	1	1.93941	down
Com_417_pos	Apigenin-6-C-Glucoside	芹菜素 6-C-葡萄糖苷	C21H20O10	432.113	6.46	Flavonoids	Flavones and Flavonols	类黄酮	黄酮和黄酮醇	38953-85-4				0.181434	-2.46248	0.00552363	1	1.31875	down	13.0558	3.70662	0.00107621	1	1.37174	up	15.105	3.91695	0.00175001	1	1.88765	up
Com_514_pos	Delphinidin 3-O-Rutinoside	花翠素 3-O-芸香糖苷	C27H31O16	611.5	6.35	Flavonoids	Anthocyanins	类黄酮	花青素	58285-26-0	HMDB0038001	C16315		0.53952	-0.890252	0.00277588	1	0.980638	none	2.47295	1.30623	0.0050475	1	0.986423	none	4.22117	2.07764	0.000349703	1	2.05888	up
Com_571_pos	di-C,C-hexosyl-methylluteolin	芹菜素C,C-二己糖-甲基木犀草素	C28H32O16	624.544	5.81	Flavonoids	Flavones and Flavonols	类黄酮	黄酮和黄酮醇					0.65118	-0.618871	0.200028	0.777778	0.431718	none	2.23681	1.16144	0.088909	1	0.52999	none	5.13711	2.36096	0.0872826	1	1.64385	none
Com_1211_neg	O-Phosphorylethanolamine	邻磷酰乙醇胺	C2H8NO4P	141.063	0.86	Organic Acid And Its Derivatives	Organic Acid And Its Derivatives	有机酸及其衍生物	有机酸及其衍生物	1071-23-4	HMDB0000224	C00346		0.540947	-0.88644	0.0280548	1	0.615012	none	4.30056	2.10453	0.0116893	1	1.04784	up	8.12123	3.0217	0.00173679	1	1.89156	up
Com_1112_neg	Gallic acid O-Hexoside	没食子酸 O-己糖苷	C13H16O10	332	4.13	Organic Acid And Its Derivatives	Benzoic Acid And Its Derivatives	有机酸及其衍生物	苯甲酸及其衍生物					0.88289	-0.179695	0.10718	0.888889	0.452879	none	1.18207	0.241316	0.0477652	1	0.411832	none	1.82754	0.869905	0.00040882	1	1.95061	up
Com_730_pos	p-Aminobenzoate	对-氨基苯甲酸	C7H7NO2	137.136	4.45	Organic Acid And Its Derivatives	Benzoic acids and derivatives	有机酸及其衍生物	苯甲酸及其衍生物	150-13-0	HMDB0304171	C00568		0.681498	-0.553219	0.00945245	1	0.515164	none	2.9361	1.5539	0.00084662	1	0.99899	none	5.00353	2.32295	3.62e-05	1	1.94789	up
Com_624_pos	N,N-DiSinapoylspermidine	二芥子酰亚精胺	C29H39N3O8	557.63	6.3	Phenols And Its Derivatives	Phenols And Its Derivatives	酚类及其衍生物	酚类及其衍生物					0.643909	-0.635071	0.0504514	1	1.07922	none	2.0456	1.03252	0.00385591	1	1.1756	up	2.34733	1.23102	0.00231275	1	1.83876	up
Com_1037_neg	Catechol	邻苯二酚	C6H6O2	110.11	5.29	Phenols And Its Derivatives	Phenols And Its Derivatives	酚类及其衍生物	酚类及其衍生物	120-80-9	HMDB0000957	C00090		1.84551	0.884018	0.0520817	1	0.433399	none	0.327891	-1.60871	0.0184405	1	0.54352	none	0.0413445	-4.59616	0.00284655	1	1.9916	down
Com_639_pos	N-Feruloylspermidine	N-阿魏酰亚精胺	C17H27N3O3	321.41	4.52	Phenols And Its Derivatives	Phenolamines	酚类及其衍生物	酚胺					0.629627	-0.667432	0.0379075	1	0.618476	none	3.0333	1.60089	0.00324525	1	1.0462	up	4.71059	2.23591	0.00116643	1	1.89906	up
Com_678_pos	gamma-Glu-Leu	谷氨酰-L-亮氨酸	C11H20N2O5	260.287	5.17	Amino Acid And Its Derivatives	Amino Acid And Its Derivatives	氨基酸及其衍生物	氨基酸及其衍生物	2566-39-4	HMDB0011171			2.14708	1.10238	0.0039717	1	1.1916	up	0.389816	-1.35914	0.000901936	1	1.00573	down	0.224311	-2.15643	0.00195697	1	2.08578	down
Com_193_pos	gamma-Glutamylglutamic acid	γ-谷氨酰谷氨酸	C10H16N2O7	276.243	1.05	Amino Acid And Its Derivatives	Amino Acid And Its Derivatives	氨基酸及其衍生物	氨基酸及其衍生物	1116-22-9	HMDB0011737	C05282		1.24587	0.317152	0.183621	0.777778	0.618309	none	0.588282	-0.76542	0.0286838	1	0.999835	none	0.466198	-1.10099	0.0182316	1	1.8674	down
Com_1256_neg	N alpha-Acetyl-L-glutamine	N-乙酰基-L-谷氨酰胺	C7H12N2O4	188.08	7.4	Amino Acid And Its Derivatives	Amino Acid And Its Derivatives	氨基酸及其衍生物	氨基酸及其衍生物	2490-97-3	HMDB0006029			1.14367	0.193671	0.0731058	1	0.572955	none	0.701822	-0.510824	0.00641791	1	1.0281	none	0.606267	-0.721975	0.00154817	1	1.88338	down
Com_1159_neg	Salvianolic acid E	丹酚酸E	C36H30O16	718.624	7.31	Phenolic acids	Phenolic acids	酚酸类	酚酸类	142998-46-7				0.681717	-0.552756	0.0789661	1	0.671747	none	2.66971	1.41668	0.000773357	1	1.14854	up	3.08956	1.6274	0.014532	1	1.76304	up
Com_1178_neg	Purpureaside C	洋地黄叶苷C	C35H46O20	786.737	5.91	Carbohydrates And Its Derivatives	Carbohydrates And Its Derivatives	糖类及其衍生物	糖类及其衍生物	108648-07-3		C10488		0.614828	-0.701745	0.00244461	1	0.646608	none	3.72697	1.898	3.33e-05	1	1.20227	up	4.821	2.26933	0.000117519	1	1.87009	up
Com_1162_neg	Mannitol	甘露醇	C6H14O6	182.173	0.88	Carbohydrates And Its Derivatives	Carbohydrates And Its Derivatives	糖类及其衍生物	糖类及其衍生物	69-65-8	HMDB0000765	C00392		1.41863	0.504501	0.183219	1	0.676479	none	0.478296	-1.06402	0.000964807	1	1.06184	down	0.374285	-1.41779	0.000767963	1	1.83475	down
Com_845_neg	Dulcitol	己六醇	C6H14O6	182.17	0.897	Carbohydrates And Its Derivatives	Carbohydrates And Its Derivatives	糖类及其衍生物	糖类及其衍生物	608-66-2	HMDB0011632	C01697		1.33466	0.416471	0.019114	1	0.589615	none	0.585741	-0.771665	0.00197597	1	0.7525	none	0.331468	-1.59306	0.000840884	1	2.02482	down
Com_268_pos	dAMP	2'-脱氧腺苷-5'-单磷酸	C10H14N5O6P	331.222	1.47	Nucleotide And Its Derivates	Nucleotide And Its Derivates	核苷酸及其衍生物	核苷酸及其衍生物	653-63-4	HMDB0000905	C00360		0.673569	-0.570102	0.00927494	1	1.17072	none	1.92743	0.946679	0.00312815	1	1.35069	up	1.9153	0.937571	0.00275914	1	1.74035	up
Com_10_pos	Sclareolide	香紫苏内酯	C16H26O2	250.38	13.395	Organoheterocyclic compounds	Organoheterocyclic compounds	有机杂环化合物	有机杂环化合物	564-20-5	HMDB0035293			1.20195	0.265378	0.651839	0.777778	0.255458	none	0.396819	-1.33345	0.0953195	1	0.669587	none	0.137547	-2.862	0.0265371	1	1.76378	down
Com_623_pos	N,N-Dimethyl-1,4-phenylenediamine	N,N-二甲基对苯二胺	C8H12N2	136.194	4.43	Amines	Amines	胺类	胺类	99-98-9		C04203		0.761513	-0.393059	0.024659	1	0.379823	none	2.3671	1.24312	0.00112017	1	0.83393	none	4.64566	2.21589	0.000378309	1	1.93642	up
Com_45_pos	Abietic Acid	松香酸	C20H30O2	302.45	14.89	Terpenoids	Diterpenoids	萜类	二萜	514-10-3	HMDB0247751	C06087	LMPR0104050001	1.14799	0.19911	0.495012	0.777778	0.386107	none	0.648828	-0.624093	0.0499798	1	0.879485	none	0.522132	-0.937515	0.0106154	1	1.68639	down
Com_649_pos	Phellodenol H O-hexoside	黄柏酚H O-己糖苷	C23H30O14	530.483	5.96	Phenylpropanoids and polyketides	Coumarins and derivatives	苯丙素和聚酮化合物	香豆素及其衍生物					0.462748	-1.1117	0.0330212	1	0.820075	none	5.61354	2.48891	0.000317087	1	1.22099	up	7.10117	2.82806	0.00248034	1	1.83666	up
Com_1075_neg	Salvianolic acid D	丹酚酸D	C20H18O10	418.351	6.865	Phenylpropanoids and polyketides	Stilbenes	苯丙素和聚酮化合物	芪类	142998-47-8	HMDB0041773			0.839751	-0.251966	0.0451473	1	0.318665	none	2.41852	1.27413	0.0050362	1	1.11079	up	2.938	1.55484	4.99e-05	1	1.75037	up
Com_1265_neg	Valproate	丙戊酸	C8H16O2	144.21	5.01	Lipids	Fatty Acyls	脂质	脂肪酰类	99-66-1	HMDB0001877	C07185	LMFA01020291	0.788469	-0.342873	0.10255	1	0.435462	none	2.25523	1.17327	0.0372268	1	1.09041	up	2.71714	1.44209	0.00127431	1	1.68118	up
