# Supplementary material for: Quasi-Targeted Metabonomics Reveals Metabolites Associated with Antioxidant Activity of Mesona chinensis Benth Cultivar Xiaoye
Source: Plants (Basel). 2025 May 23;14(11):1585. doi: 10.3390/plants14111585 (PMC12158099; doi:10.3390/plants14111585)
Supplement: Supplementary file 1 [file plants-14-01585-s001.zip › Table S3.xlsx]

## Sheet: Sheet1
metabolite	Met_name	OTU	corr	pvalue
Com_730_pos	p-Aminobenzoate	DPPH_rate%	0.958042	9.54358e-07
Com_1211_neg	O-Phosphorylethanolamine	DPPH_rate%	0.944056	3.92726e-06
Com_1112_neg	Gallic acid O-Hexoside	DPPH_rate%	0.916084	2.8428e-05
Com_514_pos	Delphinidin 3-O-Rutinoside	DPPH_rate%	0.93007	1.17022e-05
Com_571_pos	di-C,C-hexosyl-methylluteolin	DPPH_rate%	0.902098	5.99786e-05
Com_624_pos	N,N-DiSinapoylspermidine	DPPH_rate%	0.902098	5.99786e-05
Com_639_pos	N-Feruloylspermidine	DPPH_rate%	0.93007	1.17022e-05
Com_417_pos	Apigenin-6-C-Glucoside	DPPH_rate%	0.93007	1.17022e-05
